# Supplementary material for: Echoes of 1816: microbial footprints in heritage artifacts from Argentina’s museum of independence
Source: Front Microbiol. 2025 Jul 10;16:1611832. doi: 10.3389/fmicb.2025.1611832 (PMC12287039; doi:10.3389/fmicb.2025.1611832)
Supplement: Supplementary file 1 [file Table_1.XLSX]

## Sheet: References
References for Supplementary Tables
S1. ATB-resistance genes
S2. Degradation of cellulose
S3. Degradation of hemicellulose
S4. Degradation of pectins
S5. Copper resistance
S6. Cobalt-Cadmium-Zinc resistance
S7. Resistance to chromates
S8. Mercury resistance
S9. Arsenic resistance
10. Osmolyte metabolism
11. Cation transport
12. Carotenoid biosynthesis
13. Melanine biosynthesis
14. Phenazine biosynthesis
15. Cobalamin biosynthesis

## Sheet: S1
143	ACORY_1_length_279364_cov_257.372695:162344-163237	native	A4FGQ1		Beta-lactamase-like / Cyclase		4.-.-.- 4.-.-.-	K05555	COG0491
328	ACORY_2_length_273093_cov_263.809938:75300-76475	native	B8HEY1		Methicillin resistance protein			K11693	COG2348
961	ACORY_4_length_257282_cov_240.269520:232308-233897	native	C8X6S7		Beta-lactamase			K01286	COG0596
2482	ACORY_15_length_106587_cov_267.553845:10642-12636	native	Q3BQN9		Beta-lactamase	ampC3	3.5.2.6 3.5.2.6	K01467	COG1680
2531	ACORY_15_length_106587_cov_267.553845:67073-68017	native	A5VLR2		Penicillin-binding protein, transpeptidase			K17836	COG2367
3376	ACORY_29_length_41407_cov_282.436777:34044-34922	native	A8MEZ1	Beta-lactamase			3.5.2.6 3.5.2.6 3.5.2.6	K17836	COG2367
3529	ACORY_37_length_11315_cov_277.998131:7055-7441	atypical	A0A2K2FNF4		CopY family transcriptional regulator			K02171
190	ASMA_1_length_867851_cov_320.057883:228400-229371	native	I0H7Z9		Putative beta-lactamase			K21469	COG1680
750	ASMA_1_length_867851_cov_320.057883:826556-827317	native	B0NCG6		Metallo-beta-lactamase domain protein / Putative metallo-hydrolase		3.-.-.- 3.-.-.-	K01069	COG0491
916	ASMA_2_length_615746_cov_314.332055:125231-126631	native	K9VHM2	Beta-lactamase			3.5.2.6 3.5.2.6 3.5.2.6	K17836	COG2367
2953	ASMA_8_length_133242_cov_330.745857:79294-80211	native	K7RW31		Beta-lactamase related protein		3.5.2.6 3.5.2.6	K17836	COG2367
2583	BPFD_15_length_101352_cov_288.619728:68497-70086	native	G8TA80		Beta-lactamase		3.5.2.6 3.5.2.6	K18988	COG0457
2745	BPFD_17_length_87577_cov_284.770206:47654-48019	native	H6LKS5		Metal-dependent hydrolase of the beta-lactamase superfamily			K00784	COG1234
3302	BPFD_28_length_37412_cov_271.503388:30995-31393	native	D4YLS6		Transcriptional regulator, BlaI/MecI/CopY family				COG3682
1498	CVB_3_length_275703_cov_298.343153:203793-204878	native	A0A2H1HIX2		Beta-lactamase class A / Beta-lactamase related protein		3.5.2.6 3.5.2.6	K17836	COG2367
2961	CVB_16_length_37833_cov_335.363254:5640-6053	atypical	A0A1Q2M257		CopY family transcriptional repressor			K02171	COG3682
961	DP1C_1_length_1346209_cov_278.987533:961936-963579	native	A9GPV2		Putative beta-lactamase	yfeW	3.5.2.6 3.5.2.6	K21469	COG1680
971	DP1C_1_length_1346209_cov_278.987533:972419-973312	native	C0ZJM2		Putative beta-lactamase		3.5.2.6 3.5.2.6	K17836	COG2367
1285	DP1C_1_length_1346209_cov_278.987533:1303685-1304038	native	K5BB10		Beta-lactamase hydrolase-like protein / Metallo-beta-lactamase superfamily protein	blh	3.-.-.- 3.-.-.-	K01069	COG0491
1288	DP1C_1_length_1346209_cov_278.987533:1306003-1306857	native	D5DNR0		Metallo-beta-lactamase family protein		3.5.2.6 3.5.2.6	K01069	COG0491
1404	DP1C_2_length_672854_cov_211.765231:77684-78964	native	F8KW62		Beta-lactamase	ampC-A	3.5.2.6 3.5.2.6	K01467	COG1680
1477	DP1C_2_length_672854_cov_211.765231:148907-149854	native	E4TK01		Beta-lactamase domain-containing protein			K01069	COG0491
1869	DP1C_2_length_672854_cov_211.765231:539785-540447	native	A0A0B4R8I9		Beta-lactamase			K01286	COG0346
1949	DP1C_2_length_672854_cov_211.765231:624591-625475	native	E1QJ20		Beta-lactamase domain protein			K13075	COG0491
2443	DP1C_3_length_623718_cov_324.470522:402361-402807	native	K0DBM1		Transcriptional repressor CopY			K02171	COG3682
2854	DP1C_4_length_204089_cov_270.396477:168727-169707	native	Q3AEH8		Metallo-beta-lactamase family protein			K16639	COG0491
837	EBACI2_3_length_301726_cov_148.762310:54135-54974	native	D5DNR0		Metallo-beta-lactamase family protein		3.5.2.6 3.5.2.6	K01069	COG0491
1226	EBACI2_4_length_220123_cov_152.007298:157342-158064	native	A0A3T0I3W2	Peptidase_C39_2 domain-containing protein				K17836
1691	EBACI2_7_length_161870_cov_134.007732:81583-82326	native	A0A3Q9RS34		Beta-lactamase-like protein			K01069
2181	EBACI2_10_length_133887_cov_170.104604:106581-107102	native	Q63AS0		Beta-lactamase regulatory protein 1 methicillin resistance protein	blaR1		K02172
2427	EBACI2_13_length_115987_cov_188.400138:12637-12969	native	A0A090HZ88		Beta-lactamase		3.5.2.6 3.5.2.6	K17836
2674	EBACI2_15_length_100903_cov_175.733878:61852-62793	native	Q3JAG1		Metallo-beta-lactamase family protein		3.1.2.6 3.1.2.6	K01069	COG0491
3784	EBACI2_33_length_33499_cov_166.417659:16420-17358	native	A0A2K2FS74	Peptidase_M56 domain-containing protein				K02172
3915	EBACI2_38_length_23423_cov_103.213270:11218-11679	atypical	K0DBM1		Transcriptional repressor CopY			K02171	COG3682
106	GBACI4_1_length_1460079_cov_161.349127:110719-111570	native	D5DNR0		Metallo-beta-lactamase family protein		3.5.2.6 3.5.2.6	K01069	COG0491
1236	GBACI4_1_length_1460079_cov_161.349127:1206165-1206899	native	B9KBM1		Beta-lactamase domain protein			K00784	COG1234
1772	GBACI4_2_length_1206349_cov_190.299933:292461-293255	native	Q8ELZ1		Beta-lactamase		3.5.2.6 3.5.2.6	K17836	COG2367
2089	GBACI4_2_length_1206349_cov_190.299933:657057-657443	native	A0A160M6S7		Transcriptional regulator			K02171	COG3682
2090	GBACI4_2_length_1206349_cov_190.299933:657464-659248	native	Q188R3		Beta-lactamase-inducing penicillin-binding protein	blaR	3.5.2.6 3.5.2.6	K02172	COG2602
2091	GBACI4_2_length_1206349_cov_190.299933:659409-660323	native	Q8EMP8	Beta-lactamase			3.5.2.6 3.5.2.6 3.5.2.6	K17836	COG2367
2226	GBACI4_2_length_1206349_cov_190.299933:803421-804362	native	A8MGM9		Beta-lactamase domain protein		3.5.2.6	K01069	COG0491
2237	GBACI4_2_length_1206349_cov_190.299933:814627-815748	native	A0A085EPE4		Beta-lactamase		3.1.2.6 3.1.2.6	K01069	COG0491
2644	GBACI4_3_length_388306_cov_212.840944:4687-5475	native	D5DNR0		Metallo-beta-lactamase family protein		3.5.2.6 3.5.2.6	K01069	COG0491
3504	GBACI4_5_length_297672_cov_229.143262:123891-124277	native	C0Z7D7		Penicillinase repressor	blaI		K02171	COG3682
3505	GBACI4_5_length_297672_cov_229.143262:124294-126081	atypical	Q188R3		Beta-lactamase-inducing penicillin-binding protein	blaR	3.5.2.6 3.5.2.6	K02172	COG2602
3506	GBACI4_5_length_297672_cov_229.143262:126341-127267	native	Q8EMP8	Beta-lactamase			3.5.2.6 3.5.2.6 3.5.2.6	K17836	COG2367
3580	GBACI4_5_length_297672_cov_229.143262:201668-202561	native	A0A060M5S3		Beta-lactamase/transpeptidase-like protein			K21469	COG1680
3614	GBACI4_5_length_297672_cov_229.143262:234564-235925	atypical	I2F7K1	Beta-lactamase			3.5.2.6 3.5.2.6 3.5.2.6	K01286	COG1680
218	HSTRE_1_length_560312_cov_112.792960:203122-204579	native	C8X6S7		Beta-lactamase			K01286	COG0596
984	HSTRE_3_length_336797_cov_90.529108:23695-25206	native	C8X6S7		Beta-lactamase			K01286	COG0596
1042	HSTRE_3_length_336797_cov_90.529108:84154-85716	native	C8X6S7		Beta-lactamase			K01286	COG0596
2001	HSTRE_7_length_239052_cov_89.549945:60262-61506	native	A9GPV2		Putative beta-lactamase	yfeW	3.5.2.6 3.5.2.6	K21469	COG1680
2861	HSTRE_11_length_210376_cov_112.737136:77629-79149	native	C8X6S7		Beta-lactamase			K01286	COG0596
3012	HSTRE_12_length_210139_cov_71.967486:17243-17611	native	Q5L900		Putative antibiotic resistance-related regulatory protein	blaI_1		K02171	COG3682
3153	HSTRE_12_length_210139_cov_71.967486:192392-193357	native	G8S3P3		Beta-lactamase domain protein		4.-.-.- 4.-.-.-	K05555	COG0491
3292	HSTRE_13_length_194991_cov_86.154232:136238-136867	native	D8PIG9		Putative Hydrolase, beta-lactamase-like		3.-.-.- 3.-.-.-	K01069	COG0491
4372	HSTRE_21_length_145984_cov_109.831886:32623-33105	atypical	A0A2K8YZF4		Transcriptional regulator			K02171
4766	HSTRE_24_length_126559_cov_73.439730:57963-58898	native	D7BS36	Penicillinase			3.5.2.6 3.5.2.6 3.5.2.6	K17836	COG2367
4768	HSTRE_24_length_126559_cov_73.439730:59963-60865	native	Q025P5	Beta-lactamase			3.5.2.6 3.5.2.6 3.5.2.6	K17836	COG2367
5397	HSTRE_30_length_103926_cov_83.823388:96283-97869	native	C8X6S7		Beta-lactamase			K01286	COG0596
5605	HSTRE_33_length_86439_cov_102.656342:7612-9198	native	C8X6S7		Beta-lactamase			K01286	COG0596
5743	HSTRE_34_length_85660_cov_104.517977:61909-62640	native	B8GLS6		Beta-lactamase domain protein			K05555	COG0491
6017	HSTRE_39_length_60468_cov_83.144790:8531-9700	native	A9GPV2		Putative beta-lactamase	yfeW	3.5.2.6 3.5.2.6	K21469	COG1680
6299	HSTRE_45_length_45388_cov_112.100903:2923-3987	native	Q01QS0	Beta-lactamase			3.5.2.6 3.5.2.6 3.5.2.6	K18988	COG1680
6462	HSTRE_49_length_37480_cov_115.244873:6743-7639	native	Q12EN5		Beta-lactamase-like protein			K07455	COG0491
6504	HSTRE_50_length_36588_cov_73.525732:19122-19478	atypical	H6LKS5		Metal-dependent hydrolase of the beta-lactamase superfamily			K00784	COG1234
458	EXIGUO171000005.1:4611-5864	native	Q2FVZ4	Lipid II:glycine glycyltransferase	Factor essential for expression of methicillin resistance X	femX	2.3.2.16 2.3.2.16	K11693	COG2348	Catalyzes the incorporation of the first glycine of the pentaglycine interpeptide bridge, which is characteristic of the S.aureus peptidoglycan. This glycine is added to the epsilon-amino group of the L-lysine of the membrane-bound lipid II intermediate (GlcNAc-(beta-1,4)-N-acetylmuramic acid(-L-Ala-D-iGln-L-Lys-D-Ala-D- Ala)-pyrophosphoryl-undecaprenol), using glycyl-tRNA(Gly) as donor, in a rib…
621	EXIGUO171000007.1:9776-10576	native	C4L2I6		Beta-lactamase domain protein			K01069	COG0491
952	EXIGUO171000012.1:20126-20842	native	B9DRP0		Metallo-beta-lactamase superfamily protein		3.1.2.6 3.1.2.6	K01069	COG0491
1659	EXIGUO171000027.1:27755-28732	native	E4TK01		Beta-lactamase domain-containing protein			K01069	COG0491
3243	EXIGUO171000113.1:1075-1935	native	A9FSS3		Beta-lactamase		3.5.2.6 3.5.2.6	K05555	COG0491
212	NESTE2000001:230610-230951	native	K02171	BlaI family transcriptional regulator, penicillinase repressor				K02171
392	NESTE2000001:434569-435312	native	H8IU46		Metallo-beta-lactamase family protein		3.1.2.6 3.1.2.6	K01069	COG0491
827	NESTE2000001:893038-893916	native	Q926C4		Putative beta-lactamase protein		3.5.2.6 3.5.2.6	K17836	COG2367
1604	NESTE2000001:1747590-1747988	native	A0A088EUU1		Transcriptional regulator			K02171	COG3682
2616	NESTE2000002:733051-733803	native	A0KXA7		Beta-lactamase domain protein		3.5.2.6	K05555	COG0491
1016	ACINETO1000011:11253-12119	native	D2B947	Beta-lactamase			3.5.2.6 3.5.2.6 3.5.2.6	K17838	COG2602
1185	ACINETO1000014:13873-15138	native	A9GPV2		Putative beta-lactamase	yfeW	3.5.2.6 3.5.2.6	K21469	COG1680
1801	ACINETO1000027:35931-36902	native	A6VRN4		Beta-lactamase domain protein			K13075	COG0491
2145	ACINETO1000038:18154-19440	native	F9D250		Arabinose efflux permease family protein / Beta-lactamase induction signal transducer AmpG	ampG3	3.5.2.6 3.5.2.6	K08218	COG2814
2942	ACINETO1000084:56-856	native	F8KSK5	Beta-lactamase			3.5.2.6 3.5.2.6 3.5.2.6	K07126	COG0790
1339	ACORY_6_length_196383_cov_238.911521:182072-183289	native	B2GK35		Putative D-alanyl-D-alanine carboxypeptidase	dac	3.4.16.4 3.4.16.4	K07260	COG1876
2336	ACORY_13_length_122521_cov_272.295441:75985-76860	native	E8U3K3		Endonuclease/exonuclease/phosphatase			K18353	COG3021
2711	ACORY_17_length_85197_cov_245.267466:71793-72650	native	I4ESZ7		Serine-type D-Ala-D-Ala carboxypeptidase		3.4.16.4 3.4.16.4	K07260	COG1876
903	ASMA_2_length_615746_cov_314.332055:111759-112883	native	E8N7I3	Histidine kinase			2.7.13.3 2.7.13.3 2.7.13.3	K18351	COG0642
905	ASMA_2_length_615746_cov_314.332055:113635-114330	native	C0ZWC1		Putative M15 family peptidase		3.4.-.- 3.4.-.-	K07260	COG1876
2522	ASMA_6_length_261281_cov_340.256317:121819-123033	native	I4ESZ7		Serine-type D-Ala-D-Ala carboxypeptidase		3.4.16.4 3.4.16.4	K07260	COG1876
941	BPFD_4_length_243560_cov_275.693252:139706-140800	native	A8L662	Histidine kinase			2.7.13.3 2.7.13.3 2.7.13.3	K18351	COG4251
943	BPFD_4_length_243560_cov_275.693252:141744-142505	native	C0ZWC1		Putative M15 family peptidase		3.4.-.- 3.4.-.-	K07260	COG1876
3183	BPFD_25_length_40238_cov_276.677915:20282-21220	native	I4ESZ7		Serine-type D-Ala-D-Ala carboxypeptidase		3.4.16.4 3.4.16.4	K07260	COG1876
510	DP1C_1_length_1346209_cov_278.987533:504711-505799	atypical	A0A0B4RGD4		Peptidase M15		3.4.16.4 3.4.16.4	K07260	COG1876
1694	DP1C_2_length_672854_cov_211.765231:353776-355293	native	M7ND78		Putative vancomycin resistance protein				COG2720
2656	DP1C_3_length_623718_cov_324.470522:586569-587459	native	A0A0B4R9A6		D-alanyl-D-alanine carboxypeptidase		3.4.16.4 3.4.16.4	K07260	COG1876
2806	EBACI2_17_length_93593_cov_106.875198:21654-22478	native	A0A0D0FDU5		D-alanyl-D-alanine carboxypeptidase / Peptidase M15		3.4.16.4 3.4.16.4	K07260	COG1876
3013	EBACI2_19_length_79668_cov_184.844405:51433-52611	native	H2JBW1	D-alanyl-D-alanine dipeptidase			3.4.13.22 3.4.13.22 3.4.13.22	K08641	COG2173	Catalyzes hydrolysis of the D-alanyl-D-alanine dipeptide.
3807	GBACI4_6_length_165104_cov_196.889873:113183-114205	native	O34866	Putative carboxypeptidase YodJ		yodJ	3.4.-.-	K07260	COG1876
316	HSTRE_1_length_560312_cov_112.792960:310806-311996	native	E2PYF8	Histidine kinase			2.7.13.3 2.7.13.3 2.7.13.3	K18351	COG4251
618	HSTRE_2_length_474205_cov_106.737647:62190-63176	native	G2P5A0		Endonuclease/exonuclease/phosphatase			K18353	COG3021
1218	HSTRE_3_length_336797_cov_90.529108:283933-285174	native	A0A0H3DI99	Histidine kinase			2.7.13.3 2.7.13.3 2.7.13.3	K18351	COG4251
1452	HSTRE_4_length_270738_cov_103.809208:216581-218614	native	B1W1K7		Uncharacterized protein				COG2720
2313	HSTRE_8_length_234738_cov_98.005357:139914-140939	native	B1VZG0		Putative membrane protein			K18353	COG3021
2881	HSTRE_11_length_210376_cov_112.737136:97647-98648	native	A0A1Z1W3M6		Membrane protein			K18353	COG3021
3710	HSTRE_16_length_171511_cov_111.531423:44145-45437	native	E2PYF8	Histidine kinase			2.7.13.3 2.7.13.3 2.7.13.3	K18351	COG4251
3843	HSTRE_17_length_166263_cov_85.175167:41156-41551	native	A0A0B5ETX5		Putative dipeptidase		3.4.13.22	K00573
3845	HSTRE_17_length_166263_cov_85.175167:42030-43214	native	B1VNT1	Histidine kinase			2.7.13.3 2.7.13.3 2.7.13.3	K18351	COG4251
3847	HSTRE_17_length_166263_cov_85.175167:44003-44692	native	C0ZWC1		Putative M15 family peptidase		3.4.-.- 3.4.-.-	K07260	COG1876
3848	HSTRE_17_length_166263_cov_85.175167:44716-45807	native	B1VNS9		Putative membrane protein			K18353	COG3568
5670	HSTRE_33_length_86439_cov_102.656342:81848-83020	native	A0A172TBH9	Endo/exonuclease/phosphatase domain-containing protein				K18353
5672	HSTRE_33_length_86439_cov_102.656342:84183-85322	native	A0A0A7KHS2	Endo/exonuclease/phosphatase domain-containing protein				K18353
6632	HSTRE_54_length_33696_cov_80.081145:23775-24581	native	N0CQP0	D-alanyl-D-alanine dipeptidase			3.4.13.22 3.4.13.22 3.4.13.22	K08641	COG2173	Catalyzes hydrolysis of the D-alanyl-D-alanine dipeptide.
152	EXIGUO171000002.1:21973-22818	native	A0A075R6W2		D-alanyl-D-alanine carboxypeptidase		3.4.16.4 3.4.16.4	K07260	COG1876
772	EXIGUO171000009.1:23014-24240	native	U1N0K5	G5 domain-containing protein					COG2720
2541	EXIGUO171000059.1:5389-6264	native	A0A075R6W2		D-alanyl-D-alanine carboxypeptidase		3.4.16.4 3.4.16.4	K07260	COG1876
756	NESTE2000001:824182-824973	native	A0A075R6W2		D-alanyl-D-alanine carboxypeptidase		3.4.16.4 3.4.16.4	K07260	COG1876
2508	NESTE2000002:631084-632037	native	A0A075R6W2		D-alanyl-D-alanine carboxypeptidase		3.4.16.4 3.4.16.4	K07260	COG1876
278	ACINETO1000003:675-1799	native	K9RK19		Metal-dependent hydrolase			K18353	COG3021
424	ACORY_2_length_273093_cov_263.809938:179889-181253	native	D8J0V2		Methylenomycin A resistance protein	mmr	3.6.3.- 3.6.3.-	K08166	COG0477
660	ACORY_3_length_263508_cov_263.396499:169104-170405	native	A8ZZ81		Major facilitator superfamily MFS_1			K08153	COG2814
962	ACORY_4_length_257282_cov_240.269520:234121-235545	native	D8J0V2		Methylenomycin A resistance protein	mmr	3.6.3.- 3.6.3.-	K08166	COG0477
1027	ACORY_5_length_205638_cov_265.991652:41757-42440	native	A0A193C1U8	HTH tetR-type domain-containing protein				K18476	COG1309	TetR is the repressor of the tetracycline resistance element; its N-terminal region forms a helix-turn-helix structure and binds DNA. Binding of tetracycline to TetR reduces the repressor affinity for the tetracycline resistance gene (tetA) promoter operator sites.
1520	ACORY_8_length_174868_cov_230.217729:4255-4923	atypical	A0A193C1U8	HTH tetR-type domain-containing protein				K18476	COG1309	TetR is the repressor of the tetracycline resistance element; its N-terminal region forms a helix-turn-helix structure and binds DNA. Binding of tetracycline to TetR reduces the repressor affinity for the tetracycline resistance gene (tetA) promoter operator sites.
1914	ACORY_10_length_167389_cov_294.268959:79372-80652	native	A0A0N9MME6		MFS transporter permease			K08153
2276	ACORY_13_length_122521_cov_272.295441:17302-18519	native	F6DQ89		Major facilitator superfamily MFS_1			K08153	COG2814
2525	ACORY_15_length_106587_cov_267.553845:59520-61037	native	D8J0V2		Methylenomycin A resistance protein	mmr	3.6.3.- 3.6.3.-	K08166	COG0477
2610	ACORY_16_length_100879_cov_265.319924:59630-61156	native	D8J0V2		Methylenomycin A resistance protein	mmr	3.6.3.- 3.6.3.-	K08166	COG0477
3123	ACORY_24_length_55857_cov_229.211384:25122-26357	native	F0M532		Arabinose efflux permease family protein			K08153	COG2814
202	ASMA_1_length_867851_cov_320.057883:241521-242249	native	D1BZU4		Transcriptional regulator, TetR family			K18476	COG1309	TetR is the repressor of the tetracycline resistance element; its N-terminal region forms a helix-turn-helix structure and binds DNA. Binding of tetracycline to TetR reduces the repressor affinity for the tetracycline resistance gene (tetA) promoter operator sites.
1371	ASMA_2_length_615746_cov_314.332055:604436-605809	native	B9KZL8		Transporter, major facilitator family			K08153	COG2814
1479	ASMA_3_length_468646_cov_348.387633:87680-88393	native	A0A031FUI4		Transcriptional regulator			K18476	COG1309
1705	ASMA_3_length_468646_cov_348.387633:322289-323662	native	D8J0V2		Methylenomycin A resistance protein	mmr	3.6.3.- 3.6.3.-	K08166	COG0477
2337	ASMA_5_length_288439_cov_320.103100:219570-221033	native	D8J0V2		Methylenomycin A resistance protein	mmr	3.6.3.- 3.6.3.-	K08166	COG0477
2553	ASMA_6_length_261281_cov_340.256317:157518-159008	native	D8J0V2		Methylenomycin A resistance protein	mmr	3.6.3.- 3.6.3.-	K08166	COG0477
2869	ASMA_7_length_229793_cov_308.072294:214939-216486	native	D8J0V2		Methylenomycin A resistance protein	mmr	3.6.3.- 3.6.3.-	K08166	COG0477
130	BPFD_1_length_310210_cov_300.722016:95857-97185	native	D0L6X5		Major facilitator superfamily MFS_1			K08153	COG2814
465	BPFD_2_length_259837_cov_286.294961:144341-144955	native	D6Y680		Transcriptional regulator, TetR family			K18476	COG1309	TetR is the repressor of the tetracycline resistance element; its N-terminal region forms a helix-turn-helix structure and binds DNA. Binding of tetracycline to TetR reduces the repressor affinity for the tetracycline resistance gene (tetA) promoter operator sites.
2072	BPFD_11_length_141602_cov_287.750037:44594-45232	native	E8NCN5		Transcriptional regulator	tetR		K18476	COG1309	TetR is the repressor of the tetracycline resistance element; its N-terminal region forms a helix-turn-helix structure and binds DNA. Binding of tetracycline to TetR reduces the repressor affinity for the tetracycline resistance gene (tetA) promoter operator sites.
2129	BPFD_11_length_141602_cov_287.750037:107149-108630	native	D8J0V2		Methylenomycin A resistance protein	mmr	3.6.3.- 3.6.3.-	K08166	COG0477
2225	BPFD_12_length_132493_cov_299.304548:67352-68005	native	C7MYE9		Transcriptional regulator			K18476	COG1309	TetR is the repressor of the tetracycline resistance element; its N-terminal region forms a helix-turn-helix structure and binds DNA. Binding of tetracycline to TetR reduces the repressor affinity for the tetracycline resistance gene (tetA) promoter operator sites.
2240	BPFD_12_length_132493_cov_299.304548:84630-86249	native	D8J0V2		Methylenomycin A resistance protein	mmr	3.6.3.- 3.6.3.-	K08166	COG0477
2414	BPFD_14_length_124343_cov_288.746479:12639-14108	native	D8J0V2		Methylenomycin A resistance protein	mmr	3.6.3.- 3.6.3.-	K08166	COG0477
2682	BPFD_16_length_94102_cov_287.342260:73116-74300	native	F2F826		Permease of the major facilitator superfamily			K08153	COG2814
2756	BPFD_17_length_87577_cov_284.770206:61272-62636	native	D8J0V2		Methylenomycin A resistance protein	mmr	3.6.3.- 3.6.3.-	K08166	COG0477
2941	BPFD_20_length_63227_cov_290.379113:19450-21006	native	D8J0V2		Methylenomycin A resistance protein	mmr	3.6.3.- 3.6.3.-	K08166	COG0477
3032	BPFD_22_length_50826_cov_291.492029:1784-3286	native	D8J0V2		Methylenomycin A resistance protein	mmr	3.6.3.- 3.6.3.-	K08166	COG0477
3136	BPFD_24_length_45178_cov_280.724197:14957-16477	native	D8J0V2		Methylenomycin A resistance protein	mmr	3.6.3.- 3.6.3.-	K08166	COG0477
3145	BPFD_24_length_45178_cov_280.724197:24155-25639	native	D8J0V2		Methylenomycin A resistance protein	mmr	3.6.3.- 3.6.3.-	K08166	COG0477
3356	BPFD_30_length_20953_cov_289.792441:15414-16091	native	A5V518		Transcriptional regulator, TetR family			K18476	COG1309
334	CVB_1_length_1019136_cov_300.141275:360879-362429	native	D8J0V2		Methylenomycin A resistance protein	mmr	3.6.3.- 3.6.3.-	K08166	COG0477
986	CVB_2_length_344001_cov_304.105253:38452-40026	native	D8J0V2		Methylenomycin A resistance protein	mmr	3.6.3.- 3.6.3.-	K08166	COG0477
1136	CVB_2_length_344001_cov_304.105253:195785-197332	native	D8J0V2		Methylenomycin A resistance protein	mmr	3.6.3.- 3.6.3.-	K08166	COG0477
1196	CVB_2_length_344001_cov_304.105253:248229-249530	native	B9KZL8		Transporter, major facilitator family			K08153	COG2814
1726	CVB_4_length_244299_cov_302.889252:162316-163782	native	D8J0V2		Methylenomycin A resistance protein	mmr	3.6.3.- 3.6.3.-	K08166	COG0477
2137	CVB_6_length_200731_cov_320.877780:135015-136607	native	D8J0V2		Methylenomycin A resistance protein	mmr	3.6.3.- 3.6.3.-	K08166	COG0477
2514	CVB_9_length_104423_cov_311.111111:7970-9349	native	D8J0V2		Methylenomycin A resistance protein	mmr	3.6.3.- 3.6.3.-	K08166	COG0477
2558	CVB_9_length_104423_cov_311.111111:51337-52563	native	A0A5Q2N1Z1		MFS transporter			K08153
2920	CVB_15_length_41900_cov_281.901633:2462-2839	native	A0A4P6EBB5		TetR/AcrR family transcriptional regulator			K18476
2964	CVB_16_length_37833_cov_335.363254:7425-8813	native	D8J0V2		Methylenomycin A resistance protein	mmr	3.6.3.- 3.6.3.-	K08166	COG0477
2977	CVB_16_length_37833_cov_335.363254:21528-23030	native	D8J0V2		Methylenomycin A resistance protein	mmr	3.6.3.- 3.6.3.-	K08166	COG0477
309	DP1C_1_length_1346209_cov_278.987533:314235-315455	native	D5BSW8		Tetracycline resistance protein		3.4.13.9 3.4.13.9	K08153	COG2814	Resistance to tetracycline by an active tetracycline efflux. This is an energy-dependent process that decreases the accumulation of the antibiotic in whole cells. This protein functions as a metal- tetracycline/H(+) antiporter.
1751	DP1C_2_length_672854_cov_211.765231:416440-417600	native	E6U265		Major facilitator superfamily MFS_1			K08153	COG2814
2074	DP1C_3_length_623718_cov_324.470522:75075-76460	native	D8J0V2		Methylenomycin A resistance protein	mmr	3.6.3.- 3.6.3.-	K08166	COG0477
2662	DP1C_3_length_623718_cov_324.470522:595569-596735	native	D5BSW8		Tetracycline resistance protein		3.4.13.9 3.4.13.9	K08153	COG2814	Resistance to tetracycline by an active tetracycline efflux. This is an energy-dependent process that decreases the accumulation of the antibiotic in whole cells. This protein functions as a metal- tetracycline/H(+) antiporter.
2840	DP1C_4_length_204089_cov_270.396477:150721-151893	native	D5BSW8		Tetracycline resistance protein		3.4.13.9 3.4.13.9	K08153	COG2814	Resistance to tetracycline by an active tetracycline efflux. This is an energy-dependent process that decreases the accumulation of the antibiotic in whole cells. This protein functions as a metal- tetracycline/H(+) antiporter.
3078	DP1C_6_length_50557_cov_252.264778:17090-18364	native	C6CXD2		Major facilitator superfamily MFS_1			K08153	COG2814
3101	DP1C_6_length_50557_cov_252.264778:41863-43290	native	D8J0V2		Methylenomycin A resistance protein	mmr	3.6.3.- 3.6.3.-	K08166	COG0477
1148	EBACI2_4_length_220123_cov_152.007298:68753-69928	native	D5BSW8		Tetracycline resistance protein		3.4.13.9 3.4.13.9	K08153	COG2814	Resistance to tetracycline by an active tetracycline efflux. This is an energy-dependent process that decreases the accumulation of the antibiotic in whole cells. This protein functions as a metal- tetracycline/H(+) antiporter.
1704	EBACI2_7_length_161870_cov_134.007732:95593-96213	native	A0A0D6I521		Spectinomycin tetracycline efflux pump	stp_7		K08166	COG2814
2841	EBACI2_17_length_93593_cov_106.875198:50838-52004	native	D5BSW8		Tetracycline resistance protein		3.4.13.9 3.4.13.9	K08153	COG2814	Resistance to tetracycline by an active tetracycline efflux. This is an energy-dependent process that decreases the accumulation of the antibiotic in whole cells. This protein functions as a metal- tetracycline/H(+) antiporter.
3550	EBACI2_27_length_51896_cov_159.236265:45005-46207	native	E6U265		Major facilitator superfamily MFS_1			K08153	COG2814
3788	EBACI2_33_length_33499_cov_166.417659:19897-21261	native	D8J0V2		Methylenomycin A resistance protein	mmr	3.6.3.- 3.6.3.-	K08166	COG0477
3896	EBACI2_37_length_25567_cov_193.197175:10541-11722	native	D5BSW8		Tetracycline resistance protein		3.4.13.9 3.4.13.9	K08153	COG2814	Resistance to tetracycline by an active tetracycline efflux. This is an energy-dependent process that decreases the accumulation of the antibiotic in whole cells. This protein functions as a metal- tetracycline/H(+) antiporter.
1209	GBACI4_1_length_1460079_cov_161.349127:1179132-1180322	native	E6U265		Major facilitator superfamily MFS_1			K08153	COG2814
1768	GBACI4_2_length_1206349_cov_190.299933:286147-287337	native	E6U265		Major facilitator superfamily MFS_1			K08153	COG2814
3633	GBACI4_5_length_297672_cov_229.143262:253095-254633	native	D8J0V2		Methylenomycin A resistance protein	mmr	3.6.3.- 3.6.3.-	K08166	COG0477
188	HSTRE_1_length_560312_cov_112.792960:172403-173998	native	D8J0V2		Methylenomycin A resistance protein	mmr	3.6.3.- 3.6.3.-	K08166	COG0477
381	HSTRE_1_length_560312_cov_112.792960:375199-376011	native	D6Y680		Transcriptional regulator, TetR family			K18476	COG1309	TetR is the repressor of the tetracycline resistance element; its N-terminal region forms a helix-turn-helix structure and binds DNA. Binding of tetracycline to TetR reduces the repressor affinity for the tetracycline resistance gene (tetA) promoter operator sites.
714	HSTRE_2_length_474205_cov_106.737647:171664-173121	native	D8J0V2		Methylenomycin A resistance protein	mmr	3.6.3.- 3.6.3.-	K08166	COG0477
797	HSTRE_2_length_474205_cov_106.737647:269859-271529	native	D8J0V2		Methylenomycin A resistance protein	mmr	3.6.3.- 3.6.3.-	K08166	COG0477
1007	HSTRE_3_length_336797_cov_90.529108:52160-53071	native	D6Y680		Transcriptional regulator, TetR family			K18476	COG1309	TetR is the repressor of the tetracycline resistance element; its N-terminal region forms a helix-turn-helix structure and binds DNA. Binding of tetracycline to TetR reduces the repressor affinity for the tetracycline resistance gene (tetA) promoter operator sites.
1008	HSTRE_3_length_336797_cov_90.529108:53188-54750	native	D8J0V2		Methylenomycin A resistance protein	mmr	3.6.3.- 3.6.3.-	K08166	COG0477
1293	HSTRE_4_length_270738_cov_103.809208:29419-30240	native	G8S269		Tetracycline repressor protein class H	tetR		K18476	COG1309	TetR is the repressor of the tetracycline resistance element; its N-terminal region forms a helix-turn-helix structure and binds DNA. Binding of tetracycline to TetR reduces the repressor affinity for the tetracycline resistance gene (tetA) promoter operator sites.
1830	HSTRE_6_length_250976_cov_114.023089:119786-120715	native	G8S269		Tetracycline repressor protein class H	tetR		K18476	COG1309	TetR is the repressor of the tetracycline resistance element; its N-terminal region forms a helix-turn-helix structure and binds DNA. Binding of tetracycline to TetR reduces the repressor affinity for the tetracycline resistance gene (tetA) promoter operator sites.
1877	HSTRE_6_length_250976_cov_114.023089:183249-184874	native	D8J0V2		Methylenomycin A resistance protein	mmr	3.6.3.- 3.6.3.-	K08166	COG0477
2258	HSTRE_8_length_234738_cov_98.005357:78562-79998	native	D8J0V2		Methylenomycin A resistance protein	mmr	3.6.3.- 3.6.3.-	K08166	COG0477
2277	HSTRE_8_length_234738_cov_98.005357:99257-100738	native	D8J0V2		Methylenomycin A resistance protein	mmr	3.6.3.- 3.6.3.-	K08166	COG0477
2311	HSTRE_8_length_234738_cov_98.005357:137146-138762	native	D8J0V2		Methylenomycin A resistance protein	mmr	3.6.3.- 3.6.3.-	K08166	COG0477
2454	HSTRE_9_length_217160_cov_76.310361:76657-77361	native	G8S932		Tetracycline repressor protein class H	tetR		K18476	COG1309	TetR is the repressor of the tetracycline resistance element; its N-terminal region forms a helix-turn-helix structure and binds DNA. Binding of tetracycline to TetR reduces the repressor affinity for the tetracycline resistance gene (tetA) promoter operator sites.
2455	HSTRE_9_length_217160_cov_76.310361:77465-78940	native	D8J0V2		Methylenomycin A resistance protein	mmr	3.6.3.- 3.6.3.-	K08166	COG0477
2755	HSTRE_10_length_211159_cov_111.756152:187548-188330	native	G8S269		Tetracycline repressor protein class H	tetR		K18476	COG1309	TetR is the repressor of the tetracycline resistance element; its N-terminal region forms a helix-turn-helix structure and binds DNA. Binding of tetracycline to TetR reduces the repressor affinity for the tetracycline resistance gene (tetA) promoter operator sites.
2805	HSTRE_11_length_210376_cov_112.737136:27406-28974	native	D8J0V2		Methylenomycin A resistance protein	mmr	3.6.3.- 3.6.3.-	K08166	COG0477
2806	HSTRE_11_length_210376_cov_112.737136:29235-29978	native	G8S269		Tetracycline repressor protein class H	tetR		K18476	COG1309	TetR is the repressor of the tetracycline resistance element; its N-terminal region forms a helix-turn-helix structure and binds DNA. Binding of tetracycline to TetR reduces the repressor affinity for the tetracycline resistance gene (tetA) promoter operator sites.
2810	HSTRE_11_length_210376_cov_112.737136:32797-35328	native	D8J0V2		Methylenomycin A resistance protein	mmr	3.6.3.- 3.6.3.-	K08166	COG0477
2969	HSTRE_11_length_210376_cov_112.737136:186584-188092	native	D8J0V2		Methylenomycin A resistance protein	mmr	3.6.3.- 3.6.3.-	K08166	COG0477
3213	HSTRE_13_length_194991_cov_86.154232:45197-46891	native	D8J0V2		Methylenomycin A resistance protein	mmr	3.6.3.- 3.6.3.-	K08166	COG0477
3263	HSTRE_13_length_194991_cov_86.154232:105736-106425	native	D2B4R8		Putative transcriptional regulator, TetR family			K18476	COG1309	TetR is the repressor of the tetracycline resistance element; its N-terminal region forms a helix-turn-helix structure and binds DNA. Binding of tetracycline to TetR reduces the repressor affinity for the tetracycline resistance gene (tetA) promoter operator sites.
3942	HSTRE_17_length_166263_cov_85.175167:137251-138729	native	D8J0V2		Methylenomycin A resistance protein	mmr	3.6.3.- 3.6.3.-	K08166	COG0477
4071	HSTRE_18_length_159692_cov_101.575140:152248-153867	native	D8J0V2		Methylenomycin A resistance protein	mmr	3.6.3.- 3.6.3.-	K08166	COG0477
4794	HSTRE_24_length_126559_cov_73.439730:88045-89727	native	D8J0V2		Methylenomycin A resistance protein	mmr	3.6.3.- 3.6.3.-	K08166	COG0477
5049	HSTRE_27_length_112446_cov_73.697452:15489-16184	native	G2NZP2		Regulatory protein TetR			K18476	COG1309
5050	HSTRE_27_length_112446_cov_73.697452:16420-17901	native	D8J0V2		Methylenomycin A resistance protein	mmr	3.6.3.- 3.6.3.-	K08166	COG0477
5502	HSTRE_32_length_101075_cov_67.891275:4041-5663	native	D8J0V2		Methylenomycin A resistance protein	mmr	3.6.3.- 3.6.3.-	K08166	COG0477
5506	HSTRE_32_length_101075_cov_67.891275:7363-8874	native	D8J0V2		Methylenomycin A resistance protein	mmr	3.6.3.- 3.6.3.-	K08166	COG0477
6039	HSTRE_39_length_60468_cov_83.144790:31779-33323	native	D8J0V2		Methylenomycin A resistance protein	mmr	3.6.3.- 3.6.3.-	K08166	COG0477
6389	HSTRE_47_length_40291_cov_102.957055:12116-13615	native	D8J0V2		Methylenomycin A resistance protein	mmr	3.6.3.- 3.6.3.-	K08166	COG0477
6492	HSTRE_50_length_36588_cov_73.525732:5845-6573	native	D6Y680		Transcriptional regulator, TetR family			K18476	COG1309	TetR is the repressor of the tetracycline resistance element; its N-terminal region forms a helix-turn-helix structure and binds DNA. Binding of tetracycline to TetR reduces the repressor affinity for the tetracycline resistance gene (tetA) promoter operator sites.
6799	HSTRE_64_length_9725_cov_75.009950:5232-6851	native	D8J0V2		Methylenomycin A resistance protein	mmr	3.6.3.- 3.6.3.-	K08166	COG0477
643	EXIGUO171000007.1:32316-33482	native	E6U265		Major facilitator superfamily MFS_1			K08153	COG2814
1442	EXIGUO171000022.1:34246-35427	native	D5BSW8		Tetracycline resistance protein		3.4.13.9 3.4.13.9	K08153	COG2814	Resistance to tetracycline by an active tetracycline efflux. This is an energy-dependent process that decreases the accumulation of the antibiotic in whole cells. This protein functions as a metal- tetracycline/H(+) antiporter.
302	NESTE2000001:335341-336555	native	I4BYN4		Arabinose efflux permease family protein			K08153	COG2814
1065	NESTE2000001:1150843-1152318	native	D8J0V2		Methylenomycin A resistance protein	mmr	3.6.3.- 3.6.3.-	K08166	COG0477
1601	NESTE2000001:1744754-1746052	native	I4BYN4		Arabinose efflux permease family protein			K08153	COG2814
1861	NESTE2000001:2016078-2017616	native	D8J0V2		Methylenomycin A resistance protein	mmr	3.6.3.- 3.6.3.-	K08166	COG0477
2114	NESTE2000002:201214-202464	native	I4BYN4		Arabinose efflux permease family protein			K08153	COG2814
2165	NESTE2000002:263673-264338	native	G8S269		Tetracycline repressor protein class H	tetR		K18476	COG1309	TetR is the repressor of the tetracycline resistance element; its N-terminal region forms a helix-turn-helix structure and binds DNA. Binding of tetracycline to TetR reduces the repressor affinity for the tetracycline resistance gene (tetA) promoter operator sites.
2245	NESTE2000002:347592-349097	native	D8J0V2		Methylenomycin A resistance protein	mmr	3.6.3.- 3.6.3.-	K08166	COG0477
2431	NESTE2000002:541950-543230	native	H6N4B3		Putative major facilitator superfamily transporter			K08153	COG2814
2711	NESTE2000002:827872-828420	native	A0A1D7W3L2		Putative biotin repressor from TetR family / TetR family transcriptional regulator / Transcriptional regulator, TetR family			K18476	COG1309
1009	ACINETO1000011:996-2357	native	B9KZL8		Transporter, major facilitator family			K08153	COG2814
2028	ACINETO1000034:18636-19844	native	A4INA5		Multidrug-efflux transporter			K08153	COG2814
2656	ACINETO1000062:1016-1657	atypical	Q0BI06		Transcriptional regulator, TetR family			K18476	COG1309	Repressor involved in the biosynthesis of the osmoprotectant glycine betaine. It represses transcription of the choline transporter BetT and the genes of BetAB involved in the synthesis of glycine betaine.
2657	ACINETO1000062:1723-2910	atypical	D5BSW8		Tetracycline resistance protein		3.4.13.9 3.4.13.9	K08153	COG2814	Resistance to tetracycline by an active tetracycline efflux. This is an energy-dependent process that decreases the accumulation of the antibiotic in whole cells. This protein functions as a metal- tetracycline/H(+) antiporter.
409	ACORY_2_length_273093_cov_263.809938:157535-157858	native	A5CMF7		Putative multidrug resistance membrane protein			K03297	COG2076
508	ACORY_3_length_263508_cov_263.396499:6983-8245	native	D5BN50		Drug resistance transporter, Bcr/CflA subfamily		2.7.11.25 2.7.11.25	K07552	COG2814	Resistance to tetracycline by an active tetracycline efflux. This is an energy-dependent process that decreases the accumulation of the antibiotic in whole cells. This protein functions as a metal- tetracycline/H(+) antiporter.
592	ACORY_3_length_263508_cov_263.396499:102854-104371	native	D5ASL8		Multidrug resistance protein B	emrB	3.6.3.44 3.6.3.44	K03446	COG2814
635	ACORY_3_length_263508_cov_263.396499:139175-140125	native	A0A077F7K4		LysR family transcriptional regulator			K18297	COG0583
931	ACORY_4_length_257282_cov_240.269520:199432-200967	native	D5ASL8		Multidrug resistance protein B	emrB	3.6.3.44 3.6.3.44	K03446	COG2814
1558	ACORY_8_length_174868_cov_230.217729:48848-50608	native	D5ASL8		Multidrug resistance protein B	emrB	3.6.3.44 3.6.3.44	K03446	COG2814
1579	ACORY_8_length_174868_cov_230.217729:76277-77284	native	E1VWU8		Putative ABC drug resistance transporter, ATP-binding subunit		3.6.3.- 3.6.3.-	K01990	COG1131
1741	ACORY_9_length_172590_cov_266.663063:60576-61790	native	B2GGX9		Putative MFS transporter			K08224	COG2814
1818	ACORY_9_length_172590_cov_266.663063:148832-150394	native	D5ASL8		Multidrug resistance protein B	emrB	3.6.3.44 3.6.3.44	K03446	COG2814
1854	ACORY_10_length_167389_cov_294.268959:13385-13765	native	D2SF75		Small multidrug resistance protein			K11741	COG2076
1932	ACORY_10_length_167389_cov_294.268959:103087-104544	native	D5ASL8		Multidrug resistance protein B	emrB	3.6.3.44 3.6.3.44	K03446	COG2814
2403	ACORY_14_length_106596_cov_301.989392:30599-31564	native	E1W145		Putative drug resistance ATP-binding protein		3.6.3.- 3.6.3.-	K01990	COG1131
2464	ACORY_14_length_106596_cov_301.989392:98465-100336	native	H6RQA9		Putative ABC-type multidrug transport system, ATPase and permease component	msbA	3.6.3.44 3.6.3.44	K06147	COG1132
2652	ACORY_17_length_85197_cov_245.267466:1374-2303	native	E1VZP6		Putative ABC drug resistance transporter, ATP-binding subunit		3.6.3.- 3.6.3.-	K01990	COG1131
2952	ACORY_21_length_65730_cov_241.605410:21710-24901	native	D5AMQ8		Multidrug resistance protein MdtB	mdtB	3.6.3.44 3.6.3.44	K18138	COG0841
2975	ACORY_21_length_65730_cov_241.605410:46205-47056	native	E1VV40		Putative drug resistance ATP-binding protein		3.6.3.- 3.6.3.-	K01990	COG1131
3034	ACORY_22_length_57650_cov_284.603304:33585-34319	atypical	D1BFP7		Predicted transcriptional regulator			K19591	COG0789
3201	ACORY_26_length_47525_cov_276.600552:5902-7740	native	D5ASL8		Multidrug resistance protein B	emrB	3.6.3.44 3.6.3.44	K03446	COG2814
3408	ACORY_30_length_28254_cov_270.808070:25601-27553	native	I4EQE3		ABC-type multidrug transport system, ATPase and permease component		3.6.3.44 3.6.3.44	K06147	COG1132
3523	ACORY_36_length_12008_cov_280.558880:10459-10848	native	B8HJ62		Transcriptional regulator, MerR family			K19591	COG0789
44	ASMA_1_length_867851_cov_320.057883:51014-52423	native	F6FUF3		Xenobiotic-transporting ATPase		3.6.3.44 3.6.3.44	K06147	COG1132
210	ASMA_1_length_867851_cov_320.057883:249356-250297	native	A0A075R7K4		ABC-type multidrug transport system, ATPase		3.6.3.- 3.6.3.-	K01990	COG1131
254	ASMA_1_length_867851_cov_320.057883:300535-302349	native	F6FUF3		Xenobiotic-transporting ATPase		3.6.3.44 3.6.3.44	K06147	COG1132
255	ASMA_1_length_867851_cov_320.057883:302354-304165	native	F6FUF4		Xenobiotic-transporting ATPase		3.6.3.44 3.6.3.44	K06147	COG1132
435	ASMA_1_length_867851_cov_320.057883:504070-505566	native	E8NCT7		Permease of the major facilitator superfamily			K08167	COG0477
456	ASMA_1_length_867851_cov_320.057883:523311-523625	native	A4T170		Small multidrug resistance protein			K11741	COG2076
457	ASMA_1_length_867851_cov_320.057883:523636-524127	native	B8HHF7		Small multidrug resistance protein			K11741	COG2076
587	ASMA_1_length_867851_cov_320.057883:661321-662799	native	D5ASL8		Multidrug resistance protein B	emrB	3.6.3.44 3.6.3.44	K03446	COG2814
804	ASMA_2_length_615746_cov_314.332055:11314-13041	native	F4CQI5		Xenobiotic-transporting ATPase		3.6.3.44 3.6.3.44	K18887	COG1132
836	ASMA_2_length_615746_cov_314.332055:43018-44724	native	D5ASL8		Multidrug resistance protein B	emrB	3.6.3.44 3.6.3.44	K03446	COG2814
848	ASMA_2_length_615746_cov_314.332055:55407-56720	native	D5BN50		Drug resistance transporter, Bcr/CflA subfamily		2.7.11.25 2.7.11.25	K07552	COG2814	Resistance to tetracycline by an active tetracycline efflux. This is an energy-dependent process that decreases the accumulation of the antibiotic in whole cells. This protein functions as a metal- tetracycline/H(+) antiporter.
902	ASMA_2_length_615746_cov_314.332055:110151-111638	native	E3H465		MATE efflux family protein		4.4.1.8 4.4.1.8	K18908	COG0534
1016	ASMA_2_length_615746_cov_314.332055:235028-235831	native	E1VV40		Putative drug resistance ATP-binding protein		3.6.3.- 3.6.3.-	K01990	COG1131
1322	ASMA_2_length_615746_cov_314.332055:550251-551948	native	E1VV40		Putative drug resistance ATP-binding protein		3.6.3.- 3.6.3.-	K01990	COG1131
1960	ASMA_4_length_292240_cov_301.437006:120938-122443	native	D5ASL8		Multidrug resistance protein B	emrB	3.6.3.44 3.6.3.44	K03446	COG2814
2156	ASMA_5_length_288439_cov_320.103100:24423-26201	native	F6FTG9		Xenobiotic-transporting ATPase		3.6.3.44 3.6.3.44	K06147	COG1132
2260	ASMA_5_length_288439_cov_320.103100:140849-141403	native	D4H6K1		Transcriptional regulator, TetR family			K18301	COG1309
2314	ASMA_5_length_288439_cov_320.103100:198933-200174	native	I4BRH1		Arabinose efflux permease family protein			K08224	COG2814
2525	ASMA_6_length_261281_cov_340.256317:127539-130949	native	G8Q6V3		RND multidrug efflux transporter, Acriflavin resistance protein		3.1.6.- 3.1.6.-	K18138	COG0841
2947	ASMA_8_length_133242_cov_330.745857:72805-74241	native	D5ASL8		Multidrug resistance protein B	emrB	3.6.3.44 3.6.3.44	K03446	COG2814
2997	ASMA_8_length_133242_cov_330.745857:123811-124377	native	A0A024HAD1	HTH marR-type domain-containing protein				K18131	COG1846
221	BPFD_1_length_310210_cov_300.722016:187243-188967	native	D5ASL8		Multidrug resistance protein B	emrB	3.6.3.44 3.6.3.44	K03446	COG2814
283	BPFD_1_length_310210_cov_300.722016:255041-256945	native	F2JL85		Xenobiotic-transporting ATPase		3.6.3.44 3.6.3.44	K06148	COG4988
400	BPFD_2_length_259837_cov_286.294961:69093-70826	native	F4CQI5		Xenobiotic-transporting ATPase		3.6.3.44 3.6.3.44	K18887	COG1132
501	BPFD_2_length_259837_cov_286.294961:185001-185924	native	I4F3H6		ABC-type multidrug transport system, ATPase component		3.6.3.- 3.6.3.-	K01990	COG1131
952	BPFD_4_length_243560_cov_275.693252:149208-149804	native	B0TLK5		Transcriptional regulator, TetR family			K18301	COG1309
953	BPFD_4_length_243560_cov_275.693252:149943-151844	native	H6RQA9		Putative ABC-type multidrug transport system, ATPase and permease component	msbA	3.6.3.44 3.6.3.44	K06147	COG1132
988	BPFD_4_length_243560_cov_275.693252:194112-195626	native	D5ASL8		Multidrug resistance protein B	emrB	3.6.3.44 3.6.3.44	K03446	COG2814
1104	BPFD_5_length_233921_cov_287.138143:71706-73400	native	C9LV84		ABC transporter, ATP-binding protein / Xenobiotic-transporting ATPase		3.6.3.44 3.6.3.44	K24846	COG1132
1267	BPFD_6_length_204777_cov_285.573136:25542-26591	native	E1VV40		Putative drug resistance ATP-binding protein		3.6.3.- 3.6.3.-	K01990	COG1131
1846	BPFD_9_length_169274_cov_287.793625:115858-117462	native	D5ASL8		Multidrug resistance protein B	emrB	3.6.3.44 3.6.3.44	K03446	COG2814
1850	BPFD_9_length_169274_cov_287.793625:120223-122106	native	F4CT04		Xenobiotic-transporting ATPase		3.6.3.44 3.6.3.44	K06147	COG1132
2103	BPFD_11_length_141602_cov_287.750037:74745-75098	native	A4T180		Small multidrug resistance protein			K11741	COG2076
2104	BPFD_11_length_141602_cov_287.750037:75101-75415	native	A4T170		Small multidrug resistance protein			K11741	COG2076
2314	BPFD_13_length_126481_cov_278.269604:30150-31616	native	K0JXI2		Paraquat/multidrug resistance efflux pump	pqrB		K08167	COG0477
2468	BPFD_14_length_124343_cov_288.746479:67368-68426	native	A0A2Z4II18		Efflux transporter periplasmic adaptor subunit			K03585
2498	BPFD_14_length_124343_cov_288.746479:98330-99619	native	A1R8H4		Putative major facilitator superfamily (MFS) transporter			K08224	COG2814
2524	BPFD_15_length_101352_cov_288.619728:5909-7633	native	D5ASL8		Multidrug resistance protein B	emrB	3.6.3.44 3.6.3.44	K03446	COG2814
3120	BPFD_23_length_45383_cov_305.421247:41179-42660	native	D5ASL8		Multidrug resistance protein B	emrB	3.6.3.44 3.6.3.44	K03446	COG2814
3260	BPFD_27_length_39734_cov_286.917997:19521-23243	native	D5AMQ8		Multidrug resistance protein MdtB	mdtB	3.6.3.44 3.6.3.44	K18138	COG0841
3296	BPFD_28_length_37412_cov_271.503388:21342-24776	native	D5AMQ8		Multidrug resistance protein MdtB	mdtB	3.6.3.44 3.6.3.44	K18138	COG0841
44	CVB_1_length_1019136_cov_300.141275:33634-34476	native	F6FUF3		Xenobiotic-transporting ATPase		3.6.3.44 3.6.3.44	K06147	COG1132
118	CVB_1_length_1019136_cov_300.141275:121510-122442	native	A0A075R7K4		ABC-type multidrug transport system, ATPase		3.6.3.- 3.6.3.-	K01990	COG1131
158	CVB_1_length_1019136_cov_300.141275:167520-169331	native	F6FUF3		Xenobiotic-transporting ATPase		3.6.3.44 3.6.3.44	K06147	COG1132
159	CVB_1_length_1019136_cov_300.141275:169328-171145	native	F6FUF4		Xenobiotic-transporting ATPase		3.6.3.44 3.6.3.44	K06147	COG1132
350	CVB_1_length_1019136_cov_300.141275:381268-382758	native	G2NHB4		Drug resistance transporter, EmrB/QacA subfamily			K08167	COG2814
372	CVB_1_length_1019136_cov_300.141275:400955-401176	native	D5UGC2		Small multidrug resistance protein			K11741	COG2076
405	CVB_1_length_1019136_cov_300.141275:430377-432110	native	G8SC51		Lipid A export ATP-binding/permease protein msbA		3.6.3.- 3.6.3.-	K18887	COG1132
406	CVB_1_length_1019136_cov_300.141275:432107-434095	native	F4CQI4		Xenobiotic-transporting ATPase		3.6.3.44 3.6.3.44	K18888	COG1132
529	CVB_1_length_1019136_cov_300.141275:564027-564428	native	E1VV40		Putative drug resistance ATP-binding protein		3.6.3.- 3.6.3.-	K01990	COG1131
530	CVB_1_length_1019136_cov_300.141275:564358-564804	native	E1VV40		Putative drug resistance ATP-binding protein		3.6.3.- 3.6.3.-	K01990	COG1131
701	CVB_1_length_1019136_cov_300.141275:751416-752780	native	A1TWV2		Drug resistance transporter, EmrB/QacA subfamily			K03446	COG2814
1010	CVB_2_length_344001_cov_304.105253:60303-61715	native	F6BHS7		Transcriptional regulator, GntR family with aminotransferase domain		2.6.1.57 2.6.1.57	K18907	COG1167
1217	CVB_2_length_344001_cov_304.105253:266841-268442	native	E1VV40		Putative drug resistance ATP-binding protein		3.6.3.- 3.6.3.-	K01990	COG1131
1380	CVB_3_length_275703_cov_298.343153:81438-82115	native	G2NHB4		Drug resistance transporter, EmrB/QacA subfamily			K08167	COG2814
1482	CVB_3_length_275703_cov_298.343153:188963-190405	native	D5ASL8		Multidrug resistance protein B	emrB	3.6.3.44 3.6.3.44	K03446	COG2814
1588	CVB_4_length_244299_cov_302.889252:23587-24924	native	D5BN50		Drug resistance transporter, Bcr/CflA subfamily		2.7.11.25 2.7.11.25	K07552	COG2814	Resistance to tetracycline by an active tetracycline efflux. This is an energy-dependent process that decreases the accumulation of the antibiotic in whole cells. This protein functions as a metal- tetracycline/H(+) antiporter.
1601	CVB_4_length_244299_cov_302.889252:37937-39664	native	D5ASL8		Multidrug resistance protein B	emrB	3.6.3.44 3.6.3.44	K03446	COG2814
1643	CVB_4_length_244299_cov_302.889252:80574-82301	native	G8SC51		Lipid A export ATP-binding/permease protein msbA		3.6.3.- 3.6.3.-	K18887	COG1132
1865	CVB_5_length_206768_cov_288.051512:54624-55286	atypical	F8K3T4		Putative paraquat resistance regulator			K18294	COG1309
2084	CVB_6_length_200731_cov_320.877780:78514-80031	native	E3H465		MATE efflux family protein		4.4.1.8 4.4.1.8	K18908	COG0534
2451	CVB_8_length_129874_cov_282.406273:71970-73430	native	E1W0V6		Multidrug resistance protein	cmr		K18833	COG2270
2836	CVB_13_length_57592_cov_319.398540:26679-29867	native	D5AMQ8		Multidrug resistance protein MdtB	mdtB	3.6.3.44 3.6.3.44	K18138	COG0841
2963	CVB_16_length_37833_cov_335.363254:7093-7434	native	A0A0D6B2W8		Major facilitator superfamily MFS_1	smvA		K08167	COG0477
3025	CVB_18_length_20107_cov_285.231353:12039-14084	native	F4CT04		Xenobiotic-transporting ATPase		3.6.3.44 3.6.3.44	K06147	COG1132
3027	CVB_18_length_20107_cov_285.231353:14900-16393	native	D5ASL8		Multidrug resistance protein B	emrB	3.6.3.44 3.6.3.44	K03446	COG2814
317	DP1C_1_length_1346209_cov_278.987533:324293-325228	native	A0A075R7K4		ABC-type multidrug transport system, ATPase		3.6.3.- 3.6.3.-	K01990	COG1131
333	DP1C_1_length_1346209_cov_278.987533:339348-342428	native	D5AMQ8		Multidrug resistance protein MdtB	mdtB	3.6.3.44 3.6.3.44	K18138	COG0841
684	DP1C_1_length_1346209_cov_278.987533:672227-672541	native	A7GSM9		Small multidrug resistance protein			K18925	COG2076
685	DP1C_1_length_1346209_cov_278.987533:672541-672876	native	A7GSM8		Small multidrug resistance protein			K18924	COG2076
707	DP1C_1_length_1346209_cov_278.987533:694156-695979	native	W8TMK3		ABC-type multidrug transport system, ATPase and permease component		3.6.3.- 3.6.3.-	K18888	COG1132
722	DP1C_1_length_1346209_cov_278.987533:712800-714335	native	D5ASL8		Multidrug resistance protein B	emrB	3.6.3.44 3.6.3.44	K03446	COG2814
861	DP1C_1_length_1346209_cov_278.987533:857272-859167	native	F4CZJ8		Xenobiotic-transporting ATPase		3.6.3.44 3.6.3.44	K06147	COG1132
899	DP1C_1_length_1346209_cov_278.987533:900899-902242	native	E3H465		MATE efflux family protein		4.4.1.8 4.4.1.8	K18908	COG0534
1170	DP1C_1_length_1346209_cov_278.987533:1186229-1186543	native	G2TRG8		Small multidrug resistance protein			K18925	COG2076
1304	DP1C_1_length_1346209_cov_278.987533:1321709-1322917	native	A0A0B4REZ2	MFS domain-containing protein				K08224	COG2814
1335	DP1C_2_length_672854_cov_211.765231:4502-5734	native	D5ASL8		Multidrug resistance protein B	emrB	3.6.3.44 3.6.3.44	K03446	COG2814
1394	DP1C_2_length_672854_cov_211.765231:65350-67092	native	K8EEM1		Multidrug resistance ABC transporter ATP-binding/permease protein BmrA	bmrA	3.6.3.- 3.6.3.-	K18104	COG1132
1469	DP1C_2_length_672854_cov_211.765231:139075-140868	native	D5DPZ5		Putative multidrug resistance ABC transporter, ATP-binding/permease protein	yheH	3.6.3.- 3.6.3.-	K18890	COG1132
1470	DP1C_2_length_672854_cov_211.765231:140868-142622	native	I3DZP1		Putative multidrug resistance ABC transporter ATP-binding/permease protein YheI	yheI	3.6.3.- 3.6.3.-	K18889	COG1132
1788	DP1C_2_length_672854_cov_211.765231:451250-452437	native	Q21EY4		Drug resistance transporter EmrB/QacA subfamily			K03446	COG2814
2241	DP1C_3_length_623718_cov_324.470522:224935-225825	native	O86311	Multidrug efflux system ATP-binding protein Rv1218c			7.6.2.- 7.6.2.-	K01990	COG1131	Probably part of the ABC transporter complex Rv1217c-Rv1218c involved in the resistance to a wide range of structurally unrelated drugs (PubMed:20921309, PubMed:23143285). Could be involved in the efflux of substrates belonging to the diverse chemical classes of novobiocins, biarylpiperazines, pyridines, bisanilinopyrimidines, pyrroles and, to a smaller extent, pyrazolones (PubMed:20921309). Prob…
2333	DP1C_3_length_623718_cov_324.470522:306442-307563	native	D5BN50		Drug resistance transporter, Bcr/CflA subfamily		2.7.11.25 2.7.11.25	K07552	COG2814	Resistance to tetracycline by an active tetracycline efflux. This is an energy-dependent process that decreases the accumulation of the antibiotic in whole cells. This protein functions as a metal- tetracycline/H(+) antiporter.
2545	DP1C_3_length_623718_cov_324.470522:482661-485828	native	D5AMQ8		Multidrug resistance protein MdtB	mdtB	3.6.3.44 3.6.3.44	K18138	COG0841
2595	DP1C_3_length_623718_cov_324.470522:533022-534740	native	A0A075R5I3		ABC-type multidrug transport system, ATPase/permease		3.6.3.- 3.6.3.-	K06147	COG1132
2660	DP1C_3_length_623718_cov_324.470522:592304-593623	native	A0A0B4R8T9		Multidrug resistance protein			K08217	COG2814
3012	DP1C_5_length_153662_cov_242.014852:113879-114226	native	A0A178TTJ7		Multidrug resistance protein EbrB / Multidrug transporter			K11815	COG2076
3079	DP1C_6_length_50557_cov_252.264778:18664-20421	native	A0A075R881		Putative multidrug resistance ABC transporter ATP-binding/permease protein YheH	yheH_2	3.6.3.- 3.6.3.-	K18890	COG1132
3080	DP1C_6_length_50557_cov_252.264778:20408-22162	native	O07550	Probable multidrug resistance ABC transporter ATP-binding/permease protein YheI		yheI	7.6.2.-	K18889	COG1132	Involved in the transport of four structurally unrelated drugs, including doxorubicin and mitoxantrone. Transmembrane domains (TMD) form a pore in the membrane and the ATP-binding domain (NBD) is responsible for energy generation.
760	EBACI2_2_length_312528_cov_122.374226:286592-288340	native	I3DZP1		Putative multidrug resistance ABC transporter ATP-binding/permease protein YheI	yheI	3.6.3.- 3.6.3.-	K18889	COG1132
761	EBACI2_2_length_312528_cov_122.374226:288344-290182	native	D5DPZ5		Putative multidrug resistance ABC transporter, ATP-binding/permease protein	yheH	3.6.3.- 3.6.3.-	K18890	COG1132
944	EBACI2_3_length_301726_cov_148.762310:172671-172859	native	G2TJT1		Drug resistance transporter, EmrB/QacA subfamily			K18926	COG0477
1430	EBACI2_5_length_195976_cov_200.901986:147034-147267	native	K8E433		ABC transporter transmembrane region family protein	lmrA	3.6.3.44 3.6.3.44	K06147	COG1132
1516	EBACI2_6_length_168047_cov_179.627493:48279-51368	native	G8Q6V3		RND multidrug efflux transporter, Acriflavin resistance protein		3.1.6.- 3.1.6.-	K18138	COG0841
1599	EBACI2_6_length_168047_cov_179.627493:145864-147705	native	F2JHN3		Xenobiotic-transporting ATPase		3.6.3.44 3.6.3.44	K18888	COG1132
1703	EBACI2_7_length_161870_cov_134.007732:94844-95671	native	D5ASL8		Multidrug resistance protein B	emrB	3.6.3.44 3.6.3.44	K03446	COG2814
2063	EBACI2_9_length_155317_cov_165.886337:116819-117100	native	A0A075K9T2		Transcriptional regulator, GntR family with aminotransferase domain containing protein		2.6.1.57 2.6.1.57	K18907	COG1167
2256	EBACI2_11_length_128022_cov_161.377662:59107-60615	native	D5ASL8		Multidrug resistance protein B	emrB	3.6.3.44 3.6.3.44	K03446	COG2814
2354	EBACI2_12_length_124030_cov_171.900301:50622-51977	native	E3H465		MATE efflux family protein		4.4.1.8 4.4.1.8	K18908	COG0534
2367	EBACI2_12_length_124030_cov_171.900301:66773-68434	atypical	F4C569		Xenobiotic-transporting ATPase		3.6.3.44 3.6.3.44	K11085	COG1132
2851	EBACI2_17_length_93593_cov_106.875198:60948-62702	native	O07550	Probable multidrug resistance ABC transporter ATP-binding/permease protein YheI		yheI	7.6.2.-	K18889	COG1132	Involved in the transport of four structurally unrelated drugs, including doxorubicin and mitoxantrone. Transmembrane domains (TMD) form a pore in the membrane and the ATP-binding domain (NBD) is responsible for energy generation.
2852	EBACI2_17_length_93593_cov_106.875198:62702-64444	native	A0A075R881		Putative multidrug resistance ABC transporter ATP-binding/permease protein YheH	yheH_2	3.6.3.- 3.6.3.-	K18890	COG1132
3534	EBACI2_27_length_51896_cov_159.236265:30113-31336	native	G2ZEZ9		Putative multi-drug resistance efflux pump			K08161	COG2814
705	GBACI4_1_length_1460079_cov_161.349127:678580-679815	native	D5ASL8		Multidrug resistance protein B	emrB	3.6.3.44 3.6.3.44	K03446	COG2814
1174	GBACI4_1_length_1460079_cov_161.349127:1147206-1149011	native	W8TMK3		ABC-type multidrug transport system, ATPase and permease component		3.6.3.- 3.6.3.-	K18888	COG1132
1217	GBACI4_1_length_1460079_cov_161.349127:1183978-1184313	native	A0A075R885		Multidrug resistance protein YkkC	ykkC_2		K18924	COG2076
1301	GBACI4_1_length_1460079_cov_161.349127:1270657-1272687	native	A0A075R881		Putative multidrug resistance ABC transporter ATP-binding/permease protein YheH	yheH_2	3.6.3.- 3.6.3.-	K18890	COG1132
1302	GBACI4_1_length_1460079_cov_161.349127:1272691-1274433	native	O07550	Probable multidrug resistance ABC transporter ATP-binding/permease protein YheI		yheI	7.6.2.-	K18889	COG1132	Involved in the transport of four structurally unrelated drugs, including doxorubicin and mitoxantrone. Transmembrane domains (TMD) form a pore in the membrane and the ATP-binding domain (NBD) is responsible for energy generation.
1309	GBACI4_1_length_1460079_cov_161.349127:1281300-1282643	native	Q8CUL5	Probable multidrug resistance protein NorM	Multidrug-efflux transporter	norM		K03327	COG0534	Multidrug efflux pump.
1365	GBACI4_1_length_1460079_cov_161.349127:1345281-1346693	native	D5ASL8		Multidrug resistance protein B	emrB	3.6.3.44 3.6.3.44	K03446	COG2814
1450	GBACI4_1_length_1460079_cov_161.349127:1419533-1420960	native	D5ASL8		Multidrug resistance protein B	emrB	3.6.3.44 3.6.3.44	K03446	COG2814
1781	GBACI4_2_length_1206349_cov_190.299933:303411-304751	native	E3H465		MATE efflux family protein		4.4.1.8 4.4.1.8	K18908	COG0534
1787	GBACI4_2_length_1206349_cov_190.299933:307908-309074	native	D5ASL8		Multidrug resistance protein B	emrB	3.6.3.44 3.6.3.44	K03446	COG2814
1907	GBACI4_2_length_1206349_cov_190.299933:435724-436587	native	Q8EMB6		Hypothetical conserved protein			K03585	COG0845
1908	GBACI4_2_length_1206349_cov_190.299933:436591-439641	native	D5AMQ8		Multidrug resistance protein MdtB	mdtB	3.6.3.44 3.6.3.44	K18138	COG0841
2120	GBACI4_2_length_1206349_cov_190.299933:692921-694453	native	D5ASL8		Multidrug resistance protein B	emrB	3.6.3.44 3.6.3.44	K03446	COG2814
2340	GBACI4_2_length_1206349_cov_190.299933:929995-931212	native	Q8ENE2		Hypothetical conserved protein			K08224	COG2814
2948	GBACI4_3_length_388306_cov_212.840944:283869-285602	native	K8EEM1		Multidrug resistance ABC transporter ATP-binding/permease protein BmrA	bmrA	3.6.3.- 3.6.3.-	K18104	COG1132
3394	GBACI4_5_length_297672_cov_229.143262:17834-19366	native	D5ASL8		Multidrug resistance protein B	emrB	3.6.3.44 3.6.3.44	K03446	COG2814
3448	GBACI4_5_length_297672_cov_229.143262:66762-68021	native	D5BN50		Drug resistance transporter, Bcr/CflA subfamily		2.7.11.25 2.7.11.25	K07552	COG2814	Resistance to tetracycline by an active tetracycline efflux. This is an energy-dependent process that decreases the accumulation of the antibiotic in whole cells. This protein functions as a metal- tetracycline/H(+) antiporter.
3523	GBACI4_5_length_297672_cov_229.143262:146301-148019	native	A0A075R5I3		ABC-type multidrug transport system, ATPase/permease		3.6.3.- 3.6.3.-	K06147	COG1132
3622	GBACI4_5_length_297672_cov_229.143262:243614-243973	native	A0A089HK67		MerR family transcriptional regulator			K19591	COG0789
3635	GBACI4_5_length_297672_cov_229.143262:256006-257205	native	D5ASL8		Multidrug resistance protein B	emrB	3.6.3.44 3.6.3.44	K03446	COG2814
3852	GBACI4_6_length_165104_cov_196.889873:159057-160469	native	D5ASL8		Multidrug resistance protein B	emrB	3.6.3.44 3.6.3.44	K03446	COG2814
363	HSTRE_1_length_560312_cov_112.792960:357192-358145	native	B2JNT9		Transcriptional regulator, LysR family		4.2.1.1 4.2.1.1	K18900	COG0583
465	HSTRE_1_length_560312_cov_112.792960:458585-459874	native	D5BN50		Drug resistance transporter, Bcr/CflA subfamily		2.7.11.25 2.7.11.25	K07552	COG2814	Resistance to tetracycline by an active tetracycline efflux. This is an energy-dependent process that decreases the accumulation of the antibiotic in whole cells. This protein functions as a metal- tetracycline/H(+) antiporter.
520	HSTRE_1_length_560312_cov_112.792960:522294-522719	native	F6BHS7		Transcriptional regulator, GntR family with aminotransferase domain		2.6.1.57 2.6.1.57	K18907	COG1167
1077	HSTRE_3_length_336797_cov_90.529108:133565-134458	native	G2NQP2		Transcriptional regulator, MerR family			K19591	COG0789
1090	HSTRE_3_length_336797_cov_90.529108:144372-145085	native	F4CB50		Xenobiotic-transporting ATPase		3.6.3.44 3.6.3.44	K14699	COG1132
1175	HSTRE_3_length_336797_cov_90.529108:241298-242695	native	G7V924		Drug resistance transporter, EmrB/QacA subfamily			K03446	COG2814
1176	HSTRE_3_length_336797_cov_90.529108:242857-243510	native	B1VXJ6		Putative TetR-family transcriptional regulator			K18301	COG1309
1227	HSTRE_3_length_336797_cov_90.529108:294050-295549	native	F6BHS7		Transcriptional regulator, GntR family with aminotransferase domain		2.6.1.57 2.6.1.57	K18907	COG1167
1326	HSTRE_4_length_270738_cov_103.809208:63502-64314	native	A0A1C3S9V4		Aminotransferase class I/II-fold pyridoxal phosphate-dependent enzyme / SAM methytransferase			K18907
1460	HSTRE_4_length_270738_cov_103.809208:227552-229300	native	G8SEX2		Lipid A export ATP-binding/permease protein msbA	ramA	3.6.3.- 3.6.3.-	K24910	COG1132
1489	HSTRE_4_length_270738_cov_103.809208:256401-257639	native	D5ASL8		Multidrug resistance protein B	emrB	3.6.3.44 3.6.3.44	K03446	COG2814
1577	HSTRE_5_length_253191_cov_100.791118:84586-86469	native	F6FUF4		Xenobiotic-transporting ATPase		3.6.3.44 3.6.3.44	K06147	COG1132
1604	HSTRE_5_length_253191_cov_100.791118:125149-125775	native	V6F6E1		Putative TetR-family regulatory protein			K18301	COG1309
1860	HSTRE_6_length_250976_cov_114.023089:158377-159597	native	Q1QY09		Major facilitator superfamily MFS_1			K08224	COG2814
1872	HSTRE_6_length_250976_cov_114.023089:177430-178971	native	D5ASL8		Multidrug resistance protein B	emrB	3.6.3.44 3.6.3.44	K03446	COG2814
2011	HSTRE_7_length_239052_cov_89.549945:69656-71473	native	F4D000		Xenobiotic-transporting ATPase		3.6.3.44 3.6.3.44	K06147	COG2274
2217	HSTRE_8_length_234738_cov_98.005357:34276-36405	native	D5ASL8		Multidrug resistance protein B	emrB	3.6.3.44 3.6.3.44	K03446	COG2814
2255	HSTRE_8_length_234738_cov_98.005357:73074-74642	native	D5ASL8		Multidrug resistance protein B	emrB	3.6.3.44 3.6.3.44	K03446	COG2814
2285	HSTRE_8_length_234738_cov_98.005357:108091-109542	native	D5BN50		Drug resistance transporter, Bcr/CflA subfamily		2.7.11.25 2.7.11.25	K07552	COG2814	Resistance to tetracycline by an active tetracycline efflux. This is an energy-dependent process that decreases the accumulation of the antibiotic in whole cells. This protein functions as a metal- tetracycline/H(+) antiporter.
2312	HSTRE_8_length_234738_cov_98.005357:138898-139674	native	G7UTE5		TetR family transcriptional regulator			K18301	COG1309
2330	HSTRE_8_length_234738_cov_98.005357:157106-158659	native	D5ASL8		Multidrug resistance protein B	emrB	3.6.3.44 3.6.3.44	K03446	COG2814
2624	HSTRE_10_length_211159_cov_111.756152:49557-53081	native	A0A157S6G3		HlyB/MsbA family ABC transporter		3.6.3.- 3.6.3.-	K16014	COG1132
2942	HSTRE_11_length_210376_cov_112.737136:157918-159696	native	D5DW37		Multidrug resistance ABC transporter, ATP-binding/permease protein BrmA	bmrA	3.6.3.- 3.6.3.-	K18104	COG1132
3060	HSTRE_12_length_210139_cov_71.967486:64152-65939	native	F4CNR4		Xenobiotic-transporting ATPase		3.6.3.44 3.6.3.44	K06148	COG1132
3062	HSTRE_12_length_210139_cov_71.967486:76945-78645	native	F4CM38		Xenobiotic-transporting ATPase		3.6.3.44 3.6.3.44	K02021	COG1132
3086	HSTRE_12_length_210139_cov_71.967486:108139-109605	native	D5ASL8		Multidrug resistance protein B	emrB	3.6.3.44 3.6.3.44	K03446	COG2814
3256	HSTRE_13_length_194991_cov_86.154232:98067-99407	native	G8AGN2		Putative MFS superfamily, multidrug transport protein			K08153
3396	HSTRE_14_length_183874_cov_86.036257:62732-64231	native	D5ASL8		Multidrug resistance protein B	emrB	3.6.3.44 3.6.3.44	K03446	COG2814
3630	HSTRE_15_length_177337_cov_83.741511:131029-133122	native	D5ASL8		Multidrug resistance protein B	emrB	3.6.3.44 3.6.3.44	K03446	COG2814
3892	HSTRE_17_length_166263_cov_85.175167:90373-90711	native	A0A4P6FBR7		MFS transporter			K08167
3988	HSTRE_18_length_159692_cov_101.575140:20527-22455	native	G8SC52		Lipid A export ATP-binding/permease protein msbA		3.6.3.- 3.6.3.-	K18888	COG1132
3989	HSTRE_18_length_159692_cov_101.575140:22455-24188	native	G8SC51		Lipid A export ATP-binding/permease protein msbA		3.6.3.- 3.6.3.-	K18887	COG1132
4047	HSTRE_18_length_159692_cov_101.575140:129370-130740	native	A0A0H3E896		Multiple substrate aminotransferase (MsaT) containing domain of GntR family		2.6.1.39 2.6.1.39	K18907	COG1167
4096	HSTRE_19_length_159090_cov_107.620570:17799-19106	native	B1W2V9		Putative permease of the major facilitator superfamily			K08224	COG2814
4459	HSTRE_21_length_145984_cov_109.831886:120593-122059	native	D5ASL8		Multidrug resistance protein B	emrB	3.6.3.44 3.6.3.44	K03446	COG2814
4725	HSTRE_24_length_126559_cov_73.439730:13305-15191	native	A0A157S6G3		HlyB/MsbA family ABC transporter		3.6.3.- 3.6.3.-	K16014	COG1132
5318	HSTRE_30_length_103926_cov_83.823388:2-205	native	A0A1V0V4Y3		MFS transporter			K08167
5393	HSTRE_30_length_103926_cov_83.823388:91351-93801	native	D5ASL8		Multidrug resistance protein B	emrB	3.6.3.44 3.6.3.44	K03446	COG2814
6015	HSTRE_39_length_60468_cov_83.144790:6309-7763	native	A0A075K9T2		Transcriptional regulator, GntR family with aminotransferase domain containing protein		2.6.1.57 2.6.1.57	K18907	COG1167
6038	HSTRE_39_length_60468_cov_83.144790:31231-31782	native	B1W3B7		Putative TetR-family transcriptional regulator			K18294	COG1309
6148	HSTRE_41_length_51349_cov_94.262248:31041-34196	native	D5AMQ8		Multidrug resistance protein MdtB	mdtB	3.6.3.44 3.6.3.44	K18138	COG0841
6199	HSTRE_42_length_47630_cov_109.150443:35877-36332	native	F6BHS7		Transcriptional regulator, GntR family with aminotransferase domain		2.6.1.57 2.6.1.57	K18907	COG1167
6352	HSTRE_46_length_41210_cov_101.250796:13650-14006	native	F6BHS7		Transcriptional regulator, GntR family with aminotransferase domain		2.6.1.57 2.6.1.57	K18907	COG1167
6534	HSTRE_51_length_35955_cov_72.621021:10571-12469	native	H6RQA9		Putative ABC-type multidrug transport system, ATPase and permease component	msbA	3.6.3.44 3.6.3.44	K06147	COG1132

## Sheet: S2
482	ACORY_2_length_273093_cov_263.809938:247652-248707	native	P16218	Endoglucanase H	Cellulase H / Endo-1,4-beta-glucanase H	celH	3.2.1.4 3.2.1.4	K01179	COG2730	This enzyme catalyzes the endohydrolysis of 1,4-beta- glucosidic linkages in cellulose, lichenin and cereal beta-D-glucans.CC -!- CATALYTIC ACTIVITY: Reaction=Endohydrolysis of (1-4)-beta-D-glucosidic linkages in cellulose, lichenin and cereal beta-D-glucans.; EC=3.2.1.4;CC -!- SIMILARITY: In the N-terminal section; belongs to the glycosyl hydrolase 5 (cellulase A) family.
483	ACORY_2_length_273093_cov_263.809938:248963-251458	native	A0A087E6Y4		Beta-mannanase		3.2.1.4 3.2.1.4		COG4124
1366	ASMA_2_length_615746_cov_314.332055:598173-600701	native	A0A087E6Y4		Beta-mannanase		3.2.1.4 3.2.1.4		COG4124
1370	ASMA_2_length_615746_cov_314.332055:603547-604449	native	G2FE53		Endoglucanase A	celA2	3.2.1.4 3.2.1.4		COG3291
1404	ASMA_3_length_468646_cov_348.387633:15840-16856	native	C7R0P5	Glucanase			3.2.1.- 3.2.1.-	K01179	COG5297
1520	ASMA_3_length_468646_cov_348.387633:126448-129663	native	U5MQR0	Endoglucanase		eglA	3.2.1.4 3.2.1.4 3.2.1.4	K01179	COG2730
1844	ASMA_3_length_468646_cov_348.387633:458393-459535	native	D1BIS4	Glucanase			3.2.1.- 3.2.1.-	K01179	COG5297
2329	ASMA_5_length_288439_cov_320.103100:213701-215362	native	E8N885	Endoglucanase			3.2.1.4 3.2.1.4 3.2.1.4	K01179	COG2730
2163	CVB_6_length_200731_cov_320.877780:161633-168832	atypical	K9RV26	Endoglucanase			3.2.1.4 3.2.1.4 3.2.1.4	K01179	COG2730
661	HSTRE_2_length_474205_cov_106.737647:110738-111784	native	B1VW20	Glucanase			3.2.1.- 3.2.1.-	K01179	COG5297
1105	HSTRE_3_length_336797_cov_90.529108:164395-164931	native	A0A100JCX1		Endoglucanase C	cenC	3.2.1.4 3.2.1.4		COG3391
1106	HSTRE_3_length_336797_cov_90.529108:165017-167269	native	F7ZZT2	Endoglucanase			3.2.1.4 3.2.1.4 3.2.1.4	K01179	COG5184
1263	HSTRE_3_length_336797_cov_90.529108:336038-336796	native	N0CII3	Glucanase			3.2.1.- 3.2.1.-	K01179	COG5297
1391	HSTRE_4_length_270738_cov_103.809208:155570-156547	native	B1W2B0	Glucanase			3.2.1.- 3.2.1.-	K01179	COG5297
1605	HSTRE_5_length_253191_cov_100.791118:125856-127754	native	E3E5P0	Cellulase		celA3	3.2.1.4 3.2.1.4 3.2.1.4	K01179	COG2730
1611	HSTRE_5_length_253191_cov_100.791118:133231-134280	native	B1W065	Glucanase			3.2.1.- 3.2.1.-	K01179	COG5297
2351	HSTRE_8_length_234738_cov_98.005357:188371-189933	native	G8SM83		Glycoside hydrolase family protein	bglC	3.2.1.4 3.2.1.4	K01179	COG2730
2590	HSTRE_10_length_211159_cov_111.756152:9623-12595	native	F2RKA0		Endoglucanase celA		3.2.1.4 3.2.1.4	K01179	COG2730
3393	HSTRE_14_length_183874_cov_86.036257:58158-60569	native	I0K9X8		Endoglucanase A	celA7	3.2.1.4 3.2.1.4	K07004	COG2374
3394	HSTRE_14_length_183874_cov_86.036257:60778-61857	native	N0CZ49		Chitosanase II		3.2.1.132 3.2.1.132	K01179	COG2730
3412	HSTRE_14_length_183874_cov_86.036257:81034-82482	native	E3E5T1	Endoglucanase		bglC5	3.2.1.4 3.2.1.4 3.2.1.4	K01179	COG2730
4356	HSTRE_21_length_145984_cov_109.831886:12189-14114	native	F5Y775		Putative cellulase (Glycosyl hydrolase family 5)			K01179	COG2730
5499	HSTRE_32_length_101075_cov_67.891275:156-1547	native	B1VPK7	Glucanase			3.2.1.- 3.2.1.-	K19668	COG5297
5900	HSTRE_37_length_62671_cov_84.318960:2-520	native	N0CII3	Glucanase			3.2.1.- 3.2.1.-	K01179	COG5297
6487	HSTRE_50_length_36588_cov_73.525732:112-2040	native	P14090	Endoglucanase C	Cellulase C / Endo-1,4-beta-glucanase C	cenC	3.2.1.4 3.2.1.4	K01179	COG3250
6646	HSTRE_55_length_33461_cov_90.680146:9678-10637	native	F0RE33		Cellulase		3.2.1.4 3.2.1.4	K01179	COG2730

## Sheet: S3
37	ACORY_1_length_279364_cov_257.372695:39546-41333	native	E1VS34		Xylan 1,4-beta-xylosidase	bxlA	3.2.1.37 3.2.1.37	K17641	COG1472
980	ACORY_4_length_257282_cov_240.269520:254795-257176	native	E1VS34		Xylan 1,4-beta-xylosidase	bxlA	3.2.1.37 3.2.1.37	K17641	COG1472
3154	ACORY_25_length_48132_cov_270.832026:173-1342	native	Q47L48	Beta-xylanase			3.2.1.8 3.2.1.8 3.2.1.8	K01181	COG3693
136	ASMA_1_length_867851_cov_320.057883:153863-154120	native	E0RFE0		Glucuronoxylanase XynC / Glycosyl hydrolase	xynC_1	3.2.1.136 3.2.1.136	K01201	COG5520
197	ASMA_1_length_867851_cov_320.057883:236263-237654	native	E0RFE0		Glucuronoxylanase XynC / Glycosyl hydrolase	xynC_1	3.2.1.136 3.2.1.136	K01201	COG5520
701	ASMA_1_length_867851_cov_320.057883:770110-773901	native	D1BXQ7	Beta-xylanase			3.2.1.8 3.2.1.8 3.2.1.8	K01181	COG3693
710	ASMA_1_length_867851_cov_320.057883:783176-784741	native	D6XZ41		Xylan 1,4-beta-xylosidase		3.2.1.37 3.2.1.37	K01198	COG3507
2089	BPFD_11_length_141602_cov_287.750037:61311-63620	native	G8S0M0		Beta-glucosidase	bglX	3.2.1.21 3.2.1.21	K17641	COG1472
122	CVB_1_length_1019136_cov_300.141275:129011-130303	native	G8SG88		Endo-1,4-beta-xylanase Z		3.2.1.8 3.2.1.8		COG0627
1565	CVB_4_length_244299_cov_302.889252:739-2034	native	G8SG88		Endo-1,4-beta-xylanase Z		3.2.1.8 3.2.1.8		COG0627
2406	CVB_8_length_129874_cov_282.406273:1937-3301	native	A0A3N6IIQ9		Endo-1,4-beta-xylanase A	xlnA2	3.2.1.8 3.2.1.8
2572	CVB_9_length_104423_cov_311.111111:60947-62197	native	A0A5Q2TRK3	Beta-xylanase			3.2.1.8 3.2.1.8 3.2.1.8	K01181
2596	CVB_9_length_104423_cov_311.111111:98717-99667	native	I4EYD8		Xylan 1,4-beta-xylosidase		3.2.1.37 3.2.1.37	K05349	COG1472
2597	CVB_9_length_104423_cov_311.111111:99724-100251	native	D1CHM2		Xylan 1,4-beta-xylosidase		3.2.1.37 3.2.1.37	K05349	COG1472
511	DP1C_1_length_1346209_cov_278.987533:505989-506699	atypical	C6CRV0	Endo-1,4-beta-xylanase A	1,4-beta-D-xylan xylanohydrolase A	xynA1	3.2.1.8 3.2.1.8	K01181	COG3693	Catalyzes the depolymerization of methylglucuronoxylan (MeGAXn), a beta-1,4 xylan in which 10% to 20% of the xylose residues are substituted with alpha-1,2-4-O-methylglucuronate (MeGA) residues, which is predominant in hemicellulose fractions of hardwood and crop residues. Generates xylobiose (X2) and aldotetrauronate (MeGAX3) as the predominant products of MeGAXn hydrolysis; these products are t…
1835	DP1C_2_length_672854_cov_211.765231:500926-501717	native	M1MJF9		Beta-xylosidase XynB	xynB7	3.2.1.37 3.2.1.37	K01198	COG3664
2095	EBACI2_9_length_155317_cov_165.886337:150403-151266	atypical	M1MJF9		Beta-xylosidase XynB	xynB7	3.2.1.37 3.2.1.37	K01198	COG3664
2230	EBACI2_11_length_128022_cov_161.377662:28538-29416	native	M1MJF9		Beta-xylosidase XynB	xynB7	3.2.1.37 3.2.1.37	K01198	COG3664
229	GBACI4_1_length_1460079_cov_161.349127:236825-238393	native	Q8EPL4		Xylosidase: arabinofuranosidase		3.2.1.37 3.2.1.55 3.2.1.37 3.2.1.55	K01198	COG3507
670	GBACI4_1_length_1460079_cov_161.349127:646662-647351	native	A3DDW7	Beta-xylanase			3.2.1.8 3.2.1.8 3.2.1.8	K01181	COG2382
1297	GBACI4_1_length_1460079_cov_161.349127:1266704-1267897	native	A3DH97	Anti-sigma-I factor RsgI6	Endo-1,4-beta-xylanase	rsgI6	3.2.1.8 3.2.1.8 3.2.1.8	K01181	COG3693	Anti-sigma factor for SigI6. Negatively regulates SigI6 activity through direct interaction. Binding of the polysaccharide substrate to the extracellular C-terminal sensing domain of RsgI6 may induce a conformational change in its N-terminal cytoplasmic region, leading to the release and activation of SigI6 (By similarity). Binds to and hydrolyzes insoluble and soluble xylan substrates. Has low e…
1719	GBACI4_2_length_1206349_cov_190.299933:223273-224892	native	Q8CWF7		Xylan 1,4-beta-xylosidase (Beta xylosidase)		3.2.1.37 3.2.1.37	K01198	COG3507
1346	HSTRE_4_length_270738_cov_103.809208:87603-89057	native	F2RHT8	Beta-xylanase			3.2.1.8 3.2.1.8 3.2.1.8 3.2.1.55	K01181	COG3693
3936	HSTRE_17_length_166263_cov_85.175167:131796-133490	atypical	A0A0H3DB91	Beta-xylanase		xynA	3.2.1.8 3.2.1.8 3.2.1.8	K01181	COG3693
5486	HSTRE_31_length_103399_cov_79.748147:89169-91268	native	C6C727		Glucuronoarabinoxylan endo-1,4-beta-xylanase		3.2.1.136 3.2.1.136	K15924	COG5520

## Sheet: S4
171	ASMA_1_length_867851_cov_320.057883:199893-202760	native	E0RJJ2		Rhamnogalacturonan endolyase YesW	yesW	4.2.2.23 4.2.2.23	K18197	COG3401
666	GBACI4_1_length_1460079_cov_161.349127:642287-643273	atypical	C6VZE3	Pectinesterase			3.1.1.11 3.1.1.11 3.1.1.11	K01051	COG0657
5359	HSTRE_30_length_103926_cov_83.823388:49461-49928	native	A0A089KM97	Pectate lyase			4.2.2.2 4.2.2.2 4.2.2.2	K19551	COG3507	Catalyzes the depolymerization of both polygalacturonate and pectins of methyl esterification degree from 22 to 89%, with an endo mode of action. In contrast to the majority of pectate lyases, displays high activity on highly methylated pectins.

## Sheet: S5
545	ACORY_3_length_263508_cov_263.396499:47650-48210	native	B2GG89		Putative copper resistance protein			K07156	COG2372
1046	ACORY_5_length_205638_cov_265.991652:61973-64270	native	B2GK66		Putative copper-transporting ATPase	copA	3.6.3.4 3.6.3.4	K17686	COG2217
1047	ACORY_5_length_205638_cov_265.991652:64263-64472	native	A0K2F3		Heavy metal transport/detoxification protein			K07213	COG2608
1048	ACORY_5_length_205638_cov_265.991652:64540-64854	native	B2GK68		Uncharacterized protein			K21600	COG1937
1096	ACORY_5_length_205638_cov_265.991652:122161-122418	native	S5VXD1		Uncharacterized protein			K21600	COG1937
1982	ACORY_10_length_167389_cov_294.268959:158268-158597	native	U3GX91		Metal transporter			K07213	COG2608
1983	ACORY_10_length_167389_cov_294.268959:158649-160889	native	C4LLF1		Copper-exporting ATPase	copB	3.6.3.4 3.6.3.4	K01533	COG2217
1984	ACORY_10_length_167389_cov_294.268959:160930-161616	native	A0A6G8QDB8		Heavy metal translocating P-type ATPase			K17686
2377	ACORY_14_length_106596_cov_301.989392:1815-2441	native	A0A6G8QDB8		Heavy metal translocating P-type ATPase			K17686
2381	ACORY_14_length_106596_cov_301.989392:6325-7020	native	A0A6G8QDB8		Heavy metal translocating P-type ATPase			K17686
2519	ACORY_15_length_106587_cov_267.553845:48978-54971	atypical	Q88H71		Manganese-oxidizing multicopper oxidase	mnxG	1.16.3.- 1.16.3.-	K22349	COG2132
2865	ACORY_20_length_68954_cov_249.995194:2507-3067	native	E3H543		Copper resistance protein CopC			K07156	COG2372
3011	ACORY_22_length_57650_cov_284.603304:12035-12634	native	B2GG89		Putative copper resistance protein			K07156	COG2372
3013	ACORY_22_length_57650_cov_284.603304:13616-15775	native	A0A089X579		Copper resistance D			K02351	COG3336
3034	ACORY_22_length_57650_cov_284.603304:33585-34319	atypical	D1BFP7		Predicted transcriptional regulator			K19591	COG0789
3507	ACORY_35_length_14289_cov_287.930341:1930-5112	native	K4QY33		Copper-transporting ATPase 1	actP1	3.6.3.4 3.6.3.4	K17686	COG2217
3508	ACORY_35_length_14289_cov_287.930341:5178-5456	atypical	Q5Z1K4		Uncharacterized protein			K21600	COG1937
3509	ACORY_35_length_14289_cov_287.930341:5635-8079	atypical	Q0RV29		Probable copper-exporting ATPase		3.6.3.4 3.6.3.4	K01533	COG2217
3523	ACORY_36_length_12008_cov_280.558880:10459-10848	native	B8HJ62		Transcriptional regulator, MerR family			K19591	COG0789
3539	ACORY_38_length_11120_cov_291.530743:5875-6540	native	A0A6G8QDB8		Heavy metal translocating P-type ATPase			K17686
3540	ACORY_38_length_11120_cov_291.530743:6642-6980	atypical	D2RLK5	Copper-exporting P-type ATPase	Copper-exporting P-type ATPase A / Cu(+)-exporting ATPase		7.2.2.8 7.2.2.8 7.2.2.8	K01533	COG2217
3606	ACORY_61_length_861_cov_683.552296:3-839	native	B1N0J6		Cu2+-Cu+-Ag+-P-type ATPase	copB2		K01533	COG2217
535	ASMA_1_length_867851_cov_320.057883:603406-603618	native	D2RLK5	Copper-exporting P-type ATPase	Copper-exporting P-type ATPase A / Cu(+)-exporting ATPase		7.2.2.8 7.2.2.8 7.2.2.8	K01533	COG2217
536	ASMA_1_length_867851_cov_320.057883:603618-605951	native	F5XSS3		Putative copper-transporting ATPase CopA	copA	3.6.3.4 3.6.3.4	K17686	COG2217
772	ASMA_1_length_867851_cov_320.057883:848519-848791	native	U3P7Q7		Uncharacterized protein			K21600	COG1937
1081	ASMA_2_length_615746_cov_314.332055:299546-300100	native	E8N872		Uncharacterized protein, homolog of Cu resistance protein CopC			K07156	COG2372
3015	ASMA_9_length_75153_cov_229.093838:7094-7708	atypical	A0A6G8QDB8		Heavy metal translocating P-type ATPase			K17686
3017	ASMA_9_length_75153_cov_229.093838:8268-10409	native	A0A1D7W235		Copper-translocating P-type ATPase / Lead, cadmium, zinc and mercury transporting ATPase		3.6.3.3 3.6.3.4 3.6.3.5 3.6.3.3 3.6.3.4 3.6.3.5	K01533	COG2217
3018	ASMA_9_length_75153_cov_229.093838:10451-12715	native	F5XSS3		Putative copper-transporting ATPase CopA	copA	3.6.3.4 3.6.3.4	K17686	COG2217
3020	ASMA_9_length_75153_cov_229.093838:13066-13347	native	A0A031FSD5		Repressor CsoR of the copZA operon			K21600	COG1937
3041	ASMA_9_length_75153_cov_229.093838:31215-31931	native	Q47T81		Similar to Cu resistance protein CopC			K07156	COG2372
3164	ASMA_13_length_7874_cov_1108.370655:585-878	atypical	S5VXD1		Uncharacterized protein			K21600	COG1937
1004	BPFD_4_length_243560_cov_275.693252:207516-208076	native	E1VVX4		Putative transcriptional regulator			K22041	COG1309
1795	BPFD_9_length_169274_cov_287.793625:63432-63749	native	C7MDY5		Uncharacterized conserved protein			K21600	COG1937
1796	BPFD_9_length_169274_cov_287.793625:63746-66025	native	F5XSS3		Putative copper-transporting ATPase CopA	copA	3.6.3.4 3.6.3.4	K17686	COG2217
1798	BPFD_9_length_169274_cov_287.793625:66239-66448	native	A4T1Y1		Heavy metal transport/detoxification protein			K07213	COG2608
2122	BPFD_11_length_141602_cov_287.750037:100251-101009	native	D1BDQ5		Uncharacterized protein, copper resistance protein CopC-like protein			K07156	COG2372
2739	BPFD_17_length_87577_cov_284.770206:43519-44253	native	A0A1D7VZH8		Copper resistance protein CopC			K07156	COG2372
447	CVB_1_length_1019136_cov_300.141275:478792-479004	native	C5AUM6		Copper-transporting P-type ATPase		3.6.3.4 3.6.3.4	K17686	COG2217
448	CVB_1_length_1019136_cov_300.141275:479001-481310	native	F5XSS3		Putative copper-transporting ATPase CopA	copA	3.6.3.4 3.6.3.4	K17686	COG2217
604	CVB_1_length_1019136_cov_300.141275:647682-648236	native	E8N872		Uncharacterized protein, homolog of Cu resistance protein CopC			K07156	COG2372
1854	CVB_5_length_206768_cov_288.051512:40974-41246	native	U3P7Q7		Uncharacterized protein			K21600	COG1937
1882	CVB_5_length_206768_cov_288.051512:70813-72951	native	A0A1D7W235		Copper-translocating P-type ATPase / Lead, cadmium, zinc and mercury transporting ATPase		3.6.3.3 3.6.3.4 3.6.3.5 3.6.3.3 3.6.3.4 3.6.3.5	K01533	COG2217
2037	CVB_6_length_200731_cov_320.877780:31011-31295	native	E8N6W6		Uncharacterized protein conserved in bacteria			K21600	COG1937
2038	CVB_6_length_200731_cov_320.877780:31342-31701	native	E8N6W5		Copper chaperone			K07213	COG2608
2039	CVB_6_length_200731_cov_320.877780:31698-33977	native	A1RDK9		Copper-translocating P-type ATPase		3.6.3.4 3.6.3.4	K17686	COG2217
2040	CVB_6_length_200731_cov_320.877780:34003-34281	native	B8IXS2		Heavy metal translocating P-type ATPase			K17686
2049	CVB_6_length_200731_cov_320.877780:40692-41306	native	A0A6G8QDB8		Heavy metal translocating P-type ATPase			K17686
2052	CVB_6_length_200731_cov_320.877780:44805-47426	native	F5XPV6		Putative copper-transporting ATPase		3.6.3.4 3.6.3.4	K01533	COG2217
2053	CVB_6_length_200731_cov_320.877780:47419-48948	native	I6WZK7	Multicopper oxidase MmcO	Mycobacterium multicopper oxidase	mmcO	1.16.3.1 1.16.3.1 1.16.3.1	K22552	COG2132	Required for copper resistance. In vitro, oxidizes organic substrates and Fe(2+). May act in vivo by oxidation of toxic periplasmic Cu(+).
2061	CVB_6_length_200731_cov_320.877780:55604-56320	native	E8N872		Uncharacterized protein, homolog of Cu resistance protein CopC			K07156	COG2372
2241	CVB_7_length_191336_cov_298.683821:39951-41861	native	K0J2G1	Copper-exporting P-type ATPase	Copper-exporting P-type ATPase A / Cu(+)-exporting ATPase	copA	7.2.2.8 7.2.2.8 7.2.2.8	K17686	COG2217
2246	CVB_7_length_191336_cov_298.683821:44768-45043	native	S5VXD1		Uncharacterized protein			K21600	COG1937
2501	CVB_9_length_104423_cov_311.111111:1-219	native	A0A1D7W235		Copper-translocating P-type ATPase / Lead, cadmium, zinc and mercury transporting ATPase		3.6.3.3 3.6.3.4 3.6.3.5 3.6.3.3 3.6.3.4 3.6.3.5	K01533	COG2217
2705	CVB_11_length_69453_cov_304.817862:32450-34426	native	W7ITZ7		Lead, cadmium, zinc and mercury transporting ATPase		3.6.3.3 3.6.3.4 3.6.3.5 3.6.3.3 3.6.3.4 3.6.3.5		COG4995
3068	CVB_21_length_6745_cov_394.974205:5770-6744	native	X5EAA9		Putative copper-exporting P-type ATPase B	copB	3.6.3.4 3.6.3.4	K01533	COG2217
3072	CVB_22_length_3725_cov_629.347314:1669-2319	atypical	A0A6G8QDB8		Heavy metal translocating P-type ATPase			K17686
3073	CVB_22_length_3725_cov_629.347314:2474-3724	native	F6FWA3		Copper-translocating P-type ATPase		3.6.3.4 3.6.3.4	K01533	COG2217
3109	CVB_43_length_192_cov_353.443478:2-190	native	Q0KA94		Putative copper uptake P-type ATPase	copP1	3.6.3.4 3.6.3.4	K17686	COG2217
3112	CVB_46_length_155_cov_334.538462:1-153	atypical	A0A1D7W235		Copper-translocating P-type ATPase / Lead, cadmium, zinc and mercury transporting ATPase		3.6.3.3 3.6.3.4 3.6.3.5 3.6.3.3 3.6.3.4 3.6.3.5	K01533	COG2217
1237	DP1C_1_length_1346209_cov_278.987533:1256701-1257762	native	A0A0B4REN2		Uncharacterized protein			K07245	COG1276
1238	DP1C_1_length_1346209_cov_278.987533:1257759-1258340	native	A0A160M743	CopC domain-containing protein				K07156	COG2372
1286	DP1C_1_length_1346209_cov_278.987533:1304074-1304334	native	C9LBF7		Uncharacterized protein			K21600	COG1937
2441	DP1C_3_length_623718_cov_324.470522:399484-401901	native	I3E923	Copper-exporting P-type ATPase	Copper-exporting P-type ATPase A / Cu(+)-exporting ATPase	copA	7.2.2.8 7.2.2.8 7.2.2.8	K17686	COG2217
2442	DP1C_3_length_623718_cov_324.470522:401956-402162	native	D5DPL7		Copper chaperone CopZ (Copper-ion-binding protein)	copZ	3.6.3.4 3.6.3.4	K07213	COG2608
2540	DP1C_3_length_623718_cov_324.470522:478259-478480	native	J9W5H5		Copper chaperone		3.6.3.4 3.6.3.4	K07213	COG2608
2663	DP1C_3_length_623718_cov_324.470522:597016-597225	native	D5DPL7		Copper chaperone CopZ (Copper-ion-binding protein)	copZ	3.6.3.4 3.6.3.4	K07213	COG2608
2664	DP1C_3_length_623718_cov_324.470522:597240-597563	native	F2F1J9		Uncharacterized protein			K21600	COG1937
1253	EBACI2_4_length_220123_cov_152.007298:186429-186689	native	A4VV17		Uncharacterized protein conserved in bacteria			K21600	COG1937
1913	EBACI2_8_length_161295_cov_106.009943:139918-140379	native	A0A345BZP5		Uncharacterized protein			K14166
2123	EBACI2_10_length_133887_cov_170.104604:29664-30011	native	A0A090IXB8		CsoR family transcriptional regulator			K21600	COG1937
2124	EBACI2_10_length_133887_cov_170.104604:30076-30282	native	D5DPL7		Copper chaperone CopZ (Copper-ion-binding protein)	copZ	3.6.3.4 3.6.3.4	K07213	COG2608
2125	EBACI2_10_length_133887_cov_170.104604:30716-33130	native	I3E923	Copper-exporting P-type ATPase	Copper-exporting P-type ATPase A / Cu(+)-exporting ATPase	copA	7.2.2.8 7.2.2.8 7.2.2.8	K17686	COG2217
3189	EBACI2_22_length_71629_cov_195.861709:11411-11632	native	J9W5H5		Copper chaperone		3.6.3.4 3.6.3.4	K07213	COG2608
3910	EBACI2_38_length_23423_cov_103.213270:4555-6843	native	I0JMB6		Heavy metal translocating P-type ATPase	copB	3.6.3.4 3.6.3.4	K01533	COG2217
3912	EBACI2_38_length_23423_cov_103.213270:8033-8368	atypical	F8KZ98		Putative cation-transporting P-type ATPase	silP	3.6.3.- 3.6.3.-	K17686	COG2217
3913	EBACI2_38_length_23423_cov_103.213270:8513-10963	atypical	F4BNA3	Copper-exporting P-type ATPase	Copper-exporting P-type ATPase A / Cu(+)-exporting ATPase	copA	7.2.2.8 7.2.2.8 7.2.2.8	K17686	COG2217
3914	EBACI2_38_length_23423_cov_103.213270:10980-11195	native	Q0AWA8	Copper-exporting P-type ATPase	Copper-exporting P-type ATPase A / Cu(+)-exporting ATPase		7.2.2.8 7.2.2.8 7.2.2.8	K17686	COG2217
3916	EBACI2_38_length_23423_cov_103.213270:11840-12181	native	F7Z0X4		Uncharacterized protein			K21600	COG1937
3922	EBACI2_38_length_23423_cov_103.213270:15578-17050	native	M1N220		Multicopper oxidase Mco	mco	1.-.-.- 1.-.-.-	K14588	COG2132
3970	EBACI2_41_length_12487_cov_102.633924:1313-2410	native	A0A161JV40		Copper resistance protein CopD			K14166	COG1276
3971	EBACI2_41_length_12487_cov_102.633924:2353-2970	native	A0A160MHJ2	CopC domain-containing protein				K07156	COG2372
3976	EBACI2_41_length_12487_cov_102.633924:7003-8583	native	Q8NLH5		Putative multicopper oxidases		1.10.3.2 1.10.3.2	K22552	COG2132
691	GBACI4_1_length_1460079_cov_161.349127:663210-665225	native	Q8EQH8		Copper-transporting ATPase		3.6.1.- 3.6.1.-	K01533	COG2217
1264	GBACI4_1_length_1460079_cov_161.349127:1235563-1235772	native	D5DPL7		Copper chaperone CopZ (Copper-ion-binding protein)	copZ	3.6.3.4 3.6.3.4	K07213	COG2608
1265	GBACI4_1_length_1460079_cov_161.349127:1235794-1238175	native	Q8CUG5	Copper-exporting P-type ATPase	Copper-exporting P-type ATPase A / Cu(+)-exporting ATPase		7.2.2.8 7.2.2.8 7.2.2.8	K17686	COG2217
1266	GBACI4_1_length_1460079_cov_161.349127:1238188-1238487	native	Q8CUG6		Hypothetical conserved protein			K21600	COG1937
1662	GBACI4_2_length_1206349_cov_190.299933:170461-171042	native	Q1R1D8		Transcriptional regulator, TetR family			K22041	COG1309
2234	GBACI4_2_length_1206349_cov_190.299933:813097-813357	native	A4VV17		Uncharacterized protein conserved in bacteria			K21600	COG1937
2522	GBACI4_2_length_1206349_cov_190.299933:1090660-1091760	native	Q8ENR4		Hypothetical conserved protein			K07245	COG1276
2523	GBACI4_2_length_1206349_cov_190.299933:1091764-1092348	native	Q8ENR5		Hypothetical conserved protein			K07156	COG2372
3622	GBACI4_5_length_297672_cov_229.143262:243614-243973	native	A0A089HK67		MerR family transcriptional regulator			K19591	COG0789
412	HSTRE_1_length_560312_cov_112.792960:402425-403036	native	W5W8F3	HTH tetR-type domain-containing protein				K22041	COG1309
459	HSTRE_1_length_560312_cov_112.792960:451340-453658	native	F2RH78		Lead, cadmium, zinc and mercury transporting ATPase Copper-translocating P-type ATPase		3.6.3.3 3.6.3.3	K17686	COG2217
801	HSTRE_2_length_474205_cov_106.737647:276492-278918	native	N0CM60		Cation-transporting P-type ATPase		3.6.3.3 3.6.3.4 3.6.3.3 3.6.3.4	K17686	COG2217
802	HSTRE_2_length_474205_cov_106.737647:279020-279337	native	D2RLK5	Copper-exporting P-type ATPase	Copper-exporting P-type ATPase A / Cu(+)-exporting ATPase		7.2.2.8 7.2.2.8 7.2.2.8	K01533	COG2217
1077	HSTRE_3_length_336797_cov_90.529108:133565-134458	native	G2NQP2		Transcriptional regulator, MerR family			K19591	COG0789
1159	HSTRE_3_length_336797_cov_90.529108:224011-224976	native	H6RJJ9		Copper/silver-translocating P-type ATPase		3.6.3.4 3.6.3.4	K17686	COG2217
1564	HSTRE_5_length_253191_cov_100.791118:69220-70287	native	G8X2H2		Copper resistance protein CopC			K14166	COG2372
2316	HSTRE_8_length_234738_cov_98.005357:144372-145964	native	D7GFW6		Multicopper oxidase	copA	1.10.3.- 1.10.3.-	K22552	COG2132
2607	HSTRE_10_length_211159_cov_111.756152:29495-31417	native	B1VP77		Putative integral membrane protein			K14166	COG1276
3598	HSTRE_15_length_177337_cov_83.741511:95681-96757	native	W0Q5D6		Multicopper oxidase type 3			K04753	COG2132
4003	HSTRE_18_length_159692_cov_101.575140:33520-34140	native	D8JMT7		TetR family transcriptional regulator			K22041	COG1309
4059	HSTRE_18_length_159692_cov_101.575140:140676-140903	native	B5GUW5		Two component system response regulator			K07665	COG0745
5122	HSTRE_27_length_112446_cov_73.697452:97989-98657	native	A0A6G8QDB8		Heavy metal translocating P-type ATPase			K17686
5279	HSTRE_29_length_105218_cov_107.003472:61557-62447	native	B2UF43		Copper resistance B			K07233	COG2132
5435	HSTRE_31_length_103399_cov_79.748147:33327-33617	native	S5VXD1		Uncharacterized protein			K21600	COG1937
5834	HSTRE_36_length_73543_cov_80.167002:8002-8631	native	A0A068T1T2		Transcriptional regulator, TetR family			K22041	COG1309
6187	HSTRE_42_length_47630_cov_109.150443:23171-23572	native	B1VS02		Uncharacterized protein			K21600	COG1937

## Sheet: S6
596	ACORY_3_length_263508_cov_263.396499:106071-107042	native	H6RWX3		Cobalt-zinc-cadmium resistance protein czcD	czcD		K16264	COG1230
1717	ACORY_9_length_172590_cov_266.663063:37714-39603	native	K0AV19		Cadmium, zinc and cobalt-transporting P-type ATPase CadA	cadA	3.6.3.3 3.6.3.5 3.6.3.3 3.6.3.5	K01534	COG2217
2875	ACORY_20_length_68954_cov_249.995194:13046-13957	native	A1RD97		Cobalt-zinc-cadmium efflux permease	czc		K16264	COG1230
2998	ACORY_22_length_57650_cov_284.603304:545-763	atypical	C5CAJ1		Cation diffusion facilitator family transporter			K16264	COG1230
3021	ACORY_22_length_57650_cov_284.603304:21804-22502	native	A0A143DDW6	ZT_dimer domain-containing protein				K13283
3025	ACORY_22_length_57650_cov_284.603304:24788-25642	native	A1RD97		Cobalt-zinc-cadmium efflux permease	czc		K16264	COG1230
3031	ACORY_22_length_57650_cov_284.603304:30174-30818	atypical	A0A0M4SUU0		Cation diffusion facilitator family transporter			K13283
3563	ACORY_42_length_4351_cov_253.401263:357-953	native	A0A022L2D6		Cadmium transporter				COG4300
748	ASMA_1_length_867851_cov_320.057883:825365-826063	native	A3QIY6		Cation diffusion facilitator family transporter			K13283	COG0053
1548	ASMA_3_length_468646_cov_348.387633:160926-161873	native	B2GJL8		Putative cation efflux protein			K16264	COG1230
2631	ASMA_6_length_261281_cov_340.256317:241431-242420	native	W0A6Z0		Uncharacterized protein			K16264	COG0053
3022	ASMA_9_length_75153_cov_229.093838:14436-15044	atypical	A0A011TXA5		Cadmium transporter				COG4300
3029	ASMA_9_length_75153_cov_229.093838:19835-20773	atypical	D0LEY3		Cation diffusion facilitator family transporter			K16264	COG1230
3236	BPFD_26_length_40031_cov_273.616759:38232-39293	native	A0JRX0		Cation diffusion facilitator family transporter			K16264	COG1230
1210	CVB_2_length_344001_cov_304.105253:260341-261249	native	A0A031FYM7		Cation diffusion facilitator family transporter			K16264	COG1230
1297	CVB_3_length_275703_cov_298.343153:6853-7803	native	W0A6Z0		Uncharacterized protein			K16264	COG0053
1494	CVB_3_length_275703_cov_298.343153:201294-201923	atypical	A0A1X9YC88		RND transporter			K16264	COG1230
2073	CVB_6_length_200731_cov_320.877780:67010-69046	native	D5NYI3		Cadmium-exporting ATPase	cadA	3.6.3.3 3.6.3.3	K01534	COG2217
2705	CVB_11_length_69453_cov_304.817862:32450-34426	native	W7ITZ7		Lead, cadmium, zinc and mercury transporting ATPase		3.6.3.3 3.6.3.4 3.6.3.5 3.6.3.3 3.6.3.4 3.6.3.5		COG4995
1068	DP1C_1_length_1346209_cov_278.987533:1081993-1082910	atypical	F4HES8		Ferrous iron efflux protein F			K13283	COG0053
1811	DP1C_2_length_672854_cov_211.765231:472179-473087	native	A0A160M8A5		Zinc transporter ZitB			K16264	COG1230
2539	DP1C_3_length_623718_cov_324.470522:476320-478224	native	F4BPB1		Cadmium-transporting ATPase	cadA2	3.6.3.3 3.6.3.3	K01534	COG2217
3015	DP1C_5_length_153662_cov_242.014852:115685-117790	native	K0J5R6		Cadmium-transporting ATPase	cadA	3.6.3.3 3.6.3.3	K01534	COG2217
3084	DP1C_6_length_50557_cov_252.264778:26832-27734	native	F9T1L8		Ferrous iron transporter	fieF		K13283	COG0053
709	EBACI2_2_length_312528_cov_122.374226:227391-228335	native	O07084	Cadmium, cobalt and zinc/H(+)-K(+) antiporter		czcD		K16264	COG1230	Involved in divalent cation and potassium homeostasis in the cell. Catalyzes the active efflux of zinc, cadmium and cobalt, in exchange for potassium and H(+) ions.
2114	EBACI2_10_length_133887_cov_170.104604:16921-19536	native	Q5WLE3		Cadmium-transporting ATPase		3.6.1.- 3.6.1.-	K01534	COG2217
2259	EBACI2_11_length_128022_cov_161.377662:62966-63934	native	E4TF93		Cation diffusion facilitator family transporter			K13283	COG0053
2323	EBACI2_12_length_124030_cov_171.900301:13474-15405	native	I3E2R3		Zinc-transporting ATPase	zosA	3.6.3.5 3.6.3.5	K01534	COG2217
3190	EBACI2_22_length_71629_cov_195.861709:11713-13629	native	F4BPB1		Cadmium-transporting ATPase	cadA2	3.6.3.3 3.6.3.3	K01534	COG2217
3972	EBACI2_41_length_12487_cov_102.633924:3170-5341	native	Q5WLE3		Cadmium-transporting ATPase		3.6.1.- 3.6.1.-	K01534	COG2217
3974	EBACI2_41_length_12487_cov_102.633924:5829-6443	atypical	A0A160MJC6		Cadmium resistance protein CadD				COG4300
1016	GBACI4_1_length_1460079_cov_161.349127:989026-989928	native	Q8ERA7		Cation efflux system permease			K16264	COG1230
1280	GBACI4_1_length_1460079_cov_161.349127:1251496-1252368	native	E6W4W1		Cation diffusion facilitator family transporter			K13283	COG0053
2763	GBACI4_3_length_388306_cov_212.840944:115925-118060	native	Q8ETI5		Cadmium-transporting ATPase		3.6.1.- 3.6.1.-	K01534	COG2217
2935	GBACI4_3_length_388306_cov_212.840944:272033-273070	native	A0A075KFI7		Transcriptional regulator, ArsR family			K21903	COG0640
2996	HSTRE_12_length_210139_cov_71.967486:628-2310	native	B1VRR2		Uncharacterized protein			K08970	COG2215
3554	HSTRE_15_length_177337_cov_83.741511:46027-46968	native	B1VTW0		Putative cation efflux protein			K16264	COG1230

## Sheet: S7
1101	ACORY_5_length_205638_cov_265.991652:125083-125646	native	D5AL27		NAD(P)H dehydrogenase (Quinone)	yieF	1.6.5.2 1.6.5.2	K19784	COG0431
766	ASMA_1_length_867851_cov_320.057883:841777-842343	native	E1VZ87		Putative FMN reductase		1.5.1.29 1.5.1.29	K19784	COG0431
908	ASMA_2_length_615746_cov_314.332055:117070-118302	native	A0L0F5		Chromate transporter, chromate ion transporter (CHR) family		1.3.3.4 1.3.3.4	K07240	COG2059
1490	CVB_3_length_275703_cov_298.343153:195757-196977	native	A0L0F5		Chromate transporter, chromate ion transporter (CHR) family		1.3.3.4 1.3.3.4	K07240	COG2059
1517	CVB_3_length_275703_cov_298.343153:223720-224301	native	A0A069BIS3		NADPH-dependent FMN reductase / NADPH-dependent FMN reductase domain-containing protein / NADPH-dependent oxidoreductase	azr	1.7.1.6 1.7.1.6	K19784	COG0431
834	DP1C_1_length_1346209_cov_278.987533:832118-832654	native	E6U204		Chromate transporter			K07240	COG2059
835	DP1C_1_length_1346209_cov_278.987533:832651-833196	native	A0L0F5		Chromate transporter, chromate ion transporter (CHR) family		1.3.3.4 1.3.3.4	K07240	COG2059
2227	DP1C_3_length_623718_cov_324.470522:213943-214491	native	V6F7C0		Chromate reductase, Class I, flavoprotein	yieF	1.6.5.2 1.6.5.2	K19784	COG0431
2758	DP1C_4_length_204089_cov_270.396477:62210-62776	native	P0AGE6	Quinone reductase	Chromate reductase / NAD(P)H dehydrogenase (quinone)	chrR	1.6.5.2 1.6.-.- 1.6.5.2 1.6.-.- 1.6.5.2 1.6.5.2	K19784	COG0431	Catalyzes the reduction of quinones (PubMed:14766567). Acts by simultaneous two-electron transfer, avoiding formation of highly reactive semiquinone intermediates and producing quinols that promote tolerance of H(2)O(2). Quinone reduction is probably the primary biological role of ChrR (By similarity). Can also reduce toxic chromate to insoluble and less toxic Cr(3+). Catalyzes the transfer of th…
2765	DP1C_4_length_204089_cov_270.396477:71502-72131	native	G0A9E8		NADPH:quinone oxidoreductase		1.6.5.2 1.6.5.2	K19784	COG0431
3081	DP1C_6_length_50557_cov_252.264778:22651-23844	native	A0L0F5		Chromate transporter, chromate ion transporter (CHR) family		1.3.3.4 1.3.3.4	K07240	COG2059
1315	EBACI2_5_length_195976_cov_200.901986:18665-19195	native	A0L0F5		Chromate transporter, chromate ion transporter (CHR) family		1.3.3.4 1.3.3.4	K07240	COG2059
1316	EBACI2_5_length_195976_cov_200.901986:19192-19767	native	N0B6D6		Chromate transporter			K07240	COG2059
3230	EBACI2_22_length_71629_cov_195.861709:52878-53432	native	F5YII3		Probable NADPH:quinone oxidoreductase 2		1.6.5.2 1.6.5.2	K19784	COG0431
1537	GBACI4_2_length_1206349_cov_190.299933:34253-35455	native	A0L0F5		Chromate transporter, chromate ion transporter (CHR) family		1.3.3.4 1.3.3.4	K07240	COG2059
1547	GBACI4_2_length_1206349_cov_190.299933:45273-45854	native	A0L0F5		Chromate transporter, chromate ion transporter (CHR) family		1.3.3.4 1.3.3.4	K07240	COG2059
1548	GBACI4_2_length_1206349_cov_190.299933:45854-46381	native	Q8ELG2		Chromate transporter			K07240	COG2059
1692	GBACI4_2_length_1206349_cov_190.299933:197678-198235	native	A0A0T9MK98		Putative NAD(P)H-dependent FMN reductase	ssuE	1.7.1.6 1.7.1.6	K19784	COG0431
2275	GBACI4_2_length_1206349_cov_190.299933:859312-859875	native	A0L0F5		Chromate transporter, chromate ion transporter (CHR) family		1.3.3.4 1.3.3.4	K07240	COG2059
2276	GBACI4_2_length_1206349_cov_190.299933:859872-860399	native	Q8EN83		Chromate transporter			K07240	COG2059
3717	HSTRE_16_length_171511_cov_111.531423:51836-52405	native	D5AL27		NAD(P)H dehydrogenase (Quinone)	yieF	1.6.5.2 1.6.5.2	K19784	COG0431
3979	HSTRE_18_length_159692_cov_101.575140:10606-11247	native	F0T1K9		NAD(P)H dehydrogenase (Quinone)		1.6.5.2 1.6.5.2	K19784	COG0431

## Sheet: S8
3238	ACORY_26_length_47525_cov_276.600552:43879-45324	native	B8HJ64	Hg(II) reductase	Mercuric reductase		1.16.1.1 1.16.1.1 1.16.1.1	K00520	COG1249
3240	ACORY_26_length_47525_cov_276.600552:45836-46930	native	P0A0E4	Mercuric reductase	Hg(II) reductase	merA	1.16.1.1 1.16.1.1	K00520	COG1249	Resistance to Hg(2+) in bacteria appears to be governed by a specialized system which includes mercuric reductase. MerA protein is responsible for volatilizing mercury as Hg(0) (By similarity).
248	ASMA_1_length_867851_cov_320.057883:293815-295242	native	P0A0E4	Mercuric reductase	Hg(II) reductase	merA	1.16.1.1 1.16.1.1	K00520	COG1249	Resistance to Hg(2+) in bacteria appears to be governed by a specialized system which includes mercuric reductase. MerA protein is responsible for volatilizing mercury as Hg(0) (By similarity).
1719	BPFD_8_length_174246_cov_279.098244:148420-149868	native	D3G182	Hg(II) reductase	Mercuric reductase	merA	1.16.1.1 1.16.1.1 1.16.1.1	K00520	COG1249
945	CVB_1_length_1019136_cov_300.141275:1016926-1017660	native	Q1GPN1		Transcriptional regulator, MerR family			K08365	COG0789
2930	CVB_15_length_41900_cov_281.901633:11124-12563	native	A0A0A2SWI0	Mercuric reductase	Hg(II) reductase		1.16.1.1 1.16.1.1 1.8.1.4 1.16.1.1	K00520	COG1249	Resistance to Hg(2+) in bacteria appears to be governed by a specialized system which includes mercuric reductase. MerA protein is responsible for volatilizing mercury as Hg(0).
5511	HSTRE_32_length_101075_cov_67.891275:12214-13251	native	M9R921		Mercuric resistance operon regulatory protein MerR	merR2		K08365	COG0789

## Sheet: S9
994	ACORY_5_length_205638_cov_265.991652:12638-13657	native	W5XUQ0		Putative arsenite efflux pump			K03325	COG0798
1527	ACORY_8_length_174868_cov_230.217729:10435-10908	native	E1W0J2		Arsenate reductase	arsC	1.20.4.1 1.20.4.1	K03741	COG0394
1528	ACORY_8_length_174868_cov_230.217729:10968-11405	native	A0A076NNC3		Arsenate reductase / Arsenate-mycothiol transferase	arsC	1.20.4.- 1.20.4.-	K18701	COG0394
1529	ACORY_8_length_174868_cov_230.217729:11431-12525	native	A4FK13		ACR3 family arsenite transporter/arsenate reductase / Arsenical resistance protein/arsenate reductase		1.20.4.1 1.20.4.1	K03741	COG0798
1530	ACORY_8_length_174868_cov_230.217729:12611-12982	native	C4LKI8		Arsenate reductase	arsC	3.1.3.48 3.1.3.48	K03741	COG0394
2341	ACORY_13_length_122521_cov_272.295441:81258-82298	native	F6FTK1		Arsenite-transporting ATPase		3.6.3.16 3.6.3.16	K01551	COG0003
3273	ACORY_27_length_45563_cov_240.442356:35405-36433	native	D5WZJ3		Arsenite oxidase, small subunit		1.20.9.1 1.20.9.1	K08355	COG0723
683	ASMA_1_length_867851_cov_320.057883:750633-751739	native	A4FK13		ACR3 family arsenite transporter/arsenate reductase / Arsenical resistance protein/arsenate reductase		1.20.4.1 1.20.4.1	K03741	COG0798
684	ASMA_1_length_867851_cov_320.057883:751739-752728	native	H6RPZ9		Putative arsenate reductase (ArsC)	arsC	1.20.4.1 1.20.4.1	K03741	COG0394
685	ASMA_1_length_867851_cov_320.057883:752740-753141	native	E1W0J2		Arsenate reductase	arsC	1.20.4.1 1.20.4.1	K03741	COG0394
1132	ASMA_2_length_615746_cov_314.332055:356592-357668	native	D5WZJ3		Arsenite oxidase, small subunit		1.20.9.1 1.20.9.1	K08355	COG0723
1268	ASMA_2_length_615746_cov_314.332055:494713-495864	native	E8NFH6		Na+/H+ antiporter NhaD			K03893	COG1055
1558	ASMA_3_length_468646_cov_348.387633:173934-174953	native	W5XUQ0		Putative arsenite efflux pump			K03325	COG0798
1642	ASMA_3_length_468646_cov_348.387633:253856-255184	native	C6WCZ2		Dicarboxylate carrier MatC domain protein				COG1055
515	BPFD_2_length_259837_cov_286.294961:199338-199769	native	A1RDB4		Arsenate reductase	arsC	1.20.4.1 1.20.4.1	K18701	COG0394
1644	BPFD_8_length_174246_cov_279.098244:53655-54734	native	D5WZJ3		Arsenite oxidase, small subunit		1.20.9.1 1.20.9.1	K08355	COG0723
1907	BPFD_10_length_144219_cov_286.320767:16127-17302	native	A0A0U3FSZ7		Arsenic transporter			K03893	COG1055
2423	BPFD_14_length_124343_cov_288.746479:19497-20540	native	W5XUQ0		Putative arsenite efflux pump			K03325	COG0798
658	CVB_1_length_1019136_cov_300.141275:705548-706627	native	D5WZJ3		Arsenite oxidase, small subunit		1.20.9.1 1.20.9.1	K08355	COG0723
839	CVB_1_length_1019136_cov_300.141275:891311-892477	native	E8NFH6		Na+/H+ antiporter NhaD			K03893	COG1055
2054	CVB_6_length_200731_cov_320.877780:49375-50358	native	W5XUQ0		Putative arsenite efflux pump			K03325	COG0798
2193	CVB_6_length_200731_cov_320.877780:193894-194292	native	K7RPQ9		Arsenate reductase		1.20.4.1 1.20.4.1	K03741	COG0394
2242	CVB_7_length_191336_cov_298.683821:42077-42970	native	H6RPZ9		Putative arsenate reductase (ArsC)	arsC	1.20.4.1 1.20.4.1	K03741	COG0394
2243	CVB_7_length_191336_cov_298.683821:43020-43436	native	K7RPQ9		Arsenate reductase		1.20.4.1 1.20.4.1	K03741	COG0394
2244	CVB_7_length_191336_cov_298.683821:43433-43843	native	H6RPZ9		Putative arsenate reductase (ArsC)	arsC	1.20.4.1 1.20.4.1	K03741	COG0394
2245	CVB_7_length_191336_cov_298.683821:43840-44550	native	Q0RKE8		Putative arsenate reductase (Partial match)		1.20.4.1 1.20.4.1	K03741	COG0394
368	DP1C_1_length_1346209_cov_278.987533:371938-372336	native	J9VZ09		Arsenate reductase	arsC2	1.20.4.1 1.20.4.1	K16509	COG1393
1773	DP1C_2_length_672854_cov_211.765231:439315-440271	native	A0A0B4R7X7		Arsenic transporting ATPase		3.6.3.16 3.6.3.16	K01551	COG0003
2484	DP1C_3_length_623718_cov_324.470522:435828-436250	native	A0A089KDD0	Arsenate reductase		arsC	1.20.4.4 1.20.4.4 1.20.4.4	K03741	COG0394	Catalyzes the reduction of arsenate [As(V)] to arsenite [As(III)].
2498	DP1C_3_length_623718_cov_324.470522:444452-445408	native	C0ZG20		Conserved hypothetical membrane protein			K03325	COG0798
2615	DP1C_3_length_623718_cov_324.470522:550524-551819	native	A0A0B4R8K2	Arsenical pump membrane protein				K03893	COG1055	Involved in arsenical resistance. Thought to form the channel of an arsenite pump.
2949	DP1C_5_length_153662_cov_242.014852:54032-54388	native	A0A0H4P2J5		Arsenate reductase		1.20.4.1 1.20.4.1	K00537	COG1393
1876	EBACI2_8_length_161295_cov_106.009943:108645-110006	native	N0AXV8		Arsenical pump membrane protein			K03893	COG1055
1978	EBACI2_9_length_155317_cov_165.886337:36344-36706	native	A0A0D0EHD2		Arsenate reductase		1.20.4.1 1.20.4.1	K00537	COG1393
1991	EBACI2_9_length_155317_cov_165.886337:49025-50188	native	A0A1L3LGA2		Arsenate reductase		1.20.4.1 1.20.4.1		COG1470
2112	EBACI2_10_length_133887_cov_170.104604:15948-16367	native	A0A160MIB4	Arsenate reductase		arsC	1.20.4.4 1.20.4.4 1.20.4.4	K03741	COG0394	Catalyzes the reduction of arsenate [As(V)] to arsenite [As(III)].
3451	EBACI2_26_length_52051_cov_142.367472:1809-2204	native	J9VZ09		Arsenate reductase	arsC2	1.20.4.1 1.20.4.1	K16509	COG1393
4007	EBACI2_44_length_8367_cov_103.674306:5682-6980	native	F2F5P1	Arsenical pump membrane protein		ydfA		K03893	COG1055	Involved in arsenical resistance. Thought to form the channel of an arsenite pump.
335	GBACI4_1_length_1460079_cov_161.349127:332380-333675	native	A0A089JF68	Arsenical pump membrane protein				K03893	COG1055	Involved in arsenical resistance. Thought to form the channel of an arsenite pump.
1040	GBACI4_1_length_1460079_cov_161.349127:1005944-1006867	native	Q8ERD0		Arsenic transporting ATPase		3.6.1.- 3.6.1.-	K01551	COG0003
1051	GBACI4_1_length_1460079_cov_161.349127:1018552-1018959	native	J9VZ09		Arsenate reductase	arsC2	1.20.4.1 1.20.4.1	K16509	COG1393
1193	GBACI4_1_length_1460079_cov_161.349127:1165542-1165937	native	J9VZ09		Arsenate reductase	arsC2	1.20.4.1 1.20.4.1	K16509	COG1393
1684	GBACI4_2_length_1206349_cov_190.299933:192795-193205	native	J9VZ09		Arsenate reductase	arsC2	1.20.4.1 1.20.4.1	K16509	COG1393
2512	GBACI4_2_length_1206349_cov_190.299933:1080164-1081462	native	Q8ENQ4	Arsenical pump membrane protein				K03893	COG1055	Involved in arsenical resistance. Thought to form the channel of an arsenite pump.
2513	GBACI4_2_length_1206349_cov_190.299933:1081475-1081894	native	Q8ENQ5	Arsenate reductase		arsC	1.20.4.4 1.20.4.4 1.20.4.4	K03741	COG0394	Catalyzes the reduction of arsenate [As(V)] to arsenite [As(III)].
2546	GBACI4_2_length_1206349_cov_190.299933:1117655-1118011	native	A0A0H4P2J5		Arsenate reductase		1.20.4.1 1.20.4.1	K00537	COG1393
1883	HSTRE_6_length_250976_cov_114.023089:191388-192242	native	A0A075R751		Arsenite oxidase subunit AioB		1.20.9.1 1.20.9.1	K08355	COG2146
1954	HSTRE_7_length_239052_cov_89.549945:17506-18603	native	A4FK13		ACR3 family arsenite transporter/arsenate reductase / Arsenical resistance protein/arsenate reductase		1.20.4.1 1.20.4.1	K03741	COG0798
1955	HSTRE_7_length_239052_cov_89.549945:18596-19006	native	E4N757		Putative arsenate reductase	arsC	1.20.4.- 1.20.4.-	K03741	COG0394
2365	HSTRE_8_length_234738_cov_98.005357:204677-205042	native	N0CT35		Arsenate reductase like protein		1.20.4.1 1.20.4.1	K00537	COG1393
4604	HSTRE_23_length_131689_cov_93.881690:3586-4773	native	N0CM56		Ion transporting ATPase		3.6.3.16 3.6.3.16	K01551	COG0003
5354	HSTRE_30_length_103926_cov_83.823388:43695-43910	native	A0A3G8VDA4	LMWPc domain-containing protein				K03741
5443	HSTRE_31_length_103399_cov_79.748147:41802-42914	native	A4FK13		ACR3 family arsenite transporter/arsenate reductase / Arsenical resistance protein/arsenate reductase		1.20.4.1 1.20.4.1	K03741	COG0798
5445	HSTRE_31_length_103399_cov_79.748147:43291-43737	native	N0CIH9		Protein arsC		1.20.4.1 3.1.3.48 1.20.4.1 3.1.3.48	K03741	COG0394
6133	HSTRE_41_length_51349_cov_94.262248:14113-15165	native	D5WZJ3		Arsenite oxidase, small subunit		1.20.9.1 1.20.9.1	K08355	COG0723
6458	HSTRE_49_length_37480_cov_115.244873:3383-4873	native	B3QV95		Arsenite-activated ATPase ArsA		3.6.3.16 3.6.3.16	K01551	COG0003
6459	HSTRE_49_length_37480_cov_115.244873:4870-5844	native	B8G7U9		Arsenite-transporting ATPase		3.6.3.16 3.6.3.16	K01551	COG0003
6735	HSTRE_59_length_21534_cov_98.168423:20087-21244	native	N0CZ69		Arsenical pump membrane protein			K03893	COG1055
6759	HSTRE_61_length_17754_cov_84.173389:7067-7981	native	D0L825		Bile acid:sodium symporter			K03325	COG0798
194	EXIGUO171000002.1:56959-57465	native	A0A075R751		Arsenite oxidase subunit AioB		1.20.9.1 1.20.9.1	K08355	COG2146
934	EXIGUO171000012.1:1013-1255	native	J9VZK3		Transcriptional regulator Spx	spxA	1.20.4.1 1.20.4.1	K16509	COG1393
1318	EXIGUO171000019.1:39632-40042	native	A9NFH8		Protein-tyrosine phosphatase, low molecular weight		3.1.3.48 3.1.3.48	K03741	COG0394
1375	EXIGUO171000021.1:9491-10777	native	C4L6C2	Arsenical pump membrane protein				K03893	COG1055	Involved in arsenical resistance. Thought to form the channel of an arsenite pump.
1377	EXIGUO171000021.1:11083-12843	native	C4L6C4		Arsenite-activated ATPase ArsA		3.6.3.16 3.6.3.16	K01551	COG0003
1378	EXIGUO171000021.1:12855-13214	native	A1TFB6		Arsenite efflux ATP-binding protein ArsA		3.6.3.16 3.6.3.16	K01551	COG0003
2611	EXIGUO171000062.1:14869-15222	native	A0A0H4P2J5		Arsenate reductase		1.20.4.1 1.20.4.1	K00537	COG1393
2704	EXIGUO171000068.1:3319-3705	native	A9NHE9		Arsenate reductase	arsC	1.20.4.1 1.20.4.1	K16509	COG1393
2759	EXIGUO171000071.1:2634-3032	native	J9VZ09		Arsenate reductase	arsC2	1.20.4.1 1.20.4.1	K16509	COG1393
3239	EXIGUO171000112.1:5059-5352	atypical	D5BNY9		Transcriptional Regulator, ArsR family		1.20.4.1 1.20.4.1	K22042	COG0640

[truncated: 6 more sheets: S10, S11, S12, S13, S14, S15]
